# Supplementary material for: Towards the uniform distribution of null P values on Affymetrix microarrays
Source: Genome Biol. 2007 May 1;8(5):R69. doi: 10.1186/gb-2007-8-5-r69 (PMC1929139; doi:10.1186/gb-2007-8-5-r69)
Supplement: Additional data file 2 — This file contains EBC54.CEL, EBE14.CEL, EBE24.CEL, and EBE34.CEL. [file gb-2007-8-5-r69-S2.bz2]

Archive with 4 entries (4 files):
- EBC54.CEL
- EBE14.CEL
- EBE24.CEL
- EBE34.CEL
