# Supplementary material for: Towards the uniform distribution of null P values on Affymetrix microarrays
Source: Genome Biol. 2007 May 1;8(5):R69. doi: 10.1186/gb-2007-8-5-r69 (PMC1929139; doi:10.1186/gb-2007-8-5-r69)
Supplement: Additional data file 3 — This file contains EBE44.CEL, EBE54.CEL, EBC124.CEL, and EBC224.CEL. [file gb-2007-8-5-r69-S3.bz2]

Archive with 4 entries (4 files):
- EBE44.CEL
- EBE54.CEL
- EBC124.CEL
- EBC224.CEL
