# Supplementary material for: Towards the uniform distribution of null P values on Affymetrix microarrays
Source: Genome Biol. 2007 May 1;8(5):R69. doi: 10.1186/gb-2007-8-5-r69 (PMC1929139; doi:10.1186/gb-2007-8-5-r69)
Supplement: Additional data file 4 — This file contains EBC324.CEL, EBC424.CEL, EBC524.CEL, and EBE124.CEL. [file gb-2007-8-5-r69-S4.bz2]

Archive with 4 entries (4 files):
- EBC324.CEL
- EBC424.CEL
- EBC524.CEL
- EBE124.CEL
