# Supplementary material for: Towards the uniform distribution of null P values on Affymetrix microarrays
Source: Genome Biol. 2007 May 1;8(5):R69. doi: 10.1186/gb-2007-8-5-r69 (PMC1929139; doi:10.1186/gb-2007-8-5-r69)
Supplement: Additional data file 5 — This file contains EBE224.CEL, EBE324.CEL, EBE424.CEL, and EBE524.CEL. [file gb-2007-8-5-r69-S5.bz2]

Archive with 4 entries (4 files):
- EBE224.CEL
- EBE324.CEL
- EBE424.CEL
- EBE524.CEL
