# Supplementary material for: Towards the uniform distribution of null P values on Affymetrix microarrays
Source: Genome Biol. 2007 May 1;8(5):R69. doi: 10.1186/gb-2007-8-5-r69 (PMC1929139; doi:10.1186/gb-2007-8-5-r69)
Supplement: Additional data file 6 — This file contains MYC14.CEL, MYC24.CEL, MYC34.CEL, and MYC44.CEL. [file gb-2007-8-5-r69-S6.bz2]

Archive with 4 entries (4 files):
- MYC14.CEL
- MYC24.CEL
- MYC34.CEL
- MYC44.CEL
