# Supplementary material for: Towards the uniform distribution of null P values on Affymetrix microarrays
Source: Genome Biol. 2007 May 1;8(5):R69. doi: 10.1186/gb-2007-8-5-r69 (PMC1929139; doi:10.1186/gb-2007-8-5-r69)
Supplement: Additional data file 7 — This file contains MYC54.CEL, MYE14.CEL, MYE24.CEL, and MYE34.CEL. [file gb-2007-8-5-r69-S7.bz2]

Archive with 4 entries (4 files):
- MYC54.CEL
- MYE14.CEL
- MYE24.CEL
- MYE34.CEL
