# Supplementary material for: Towards the uniform distribution of null P values on Affymetrix microarrays
Source: Genome Biol. 2007 May 1;8(5):R69. doi: 10.1186/gb-2007-8-5-r69 (PMC1929139; doi:10.1186/gb-2007-8-5-r69)
Supplement: Additional data file 8 — This file contains MYE44.CEL, MYE54.CEL, MYC124.CEL, and MYC224.CEL. [file gb-2007-8-5-r69-S8.bz2]

Archive with 4 entries (4 files):
- MYE44.CEL
- MYE54.CEL
- MYC124.CEL
- MYC224.CEL
