# Supplementary material for: Towards the uniform distribution of null P values on Affymetrix microarrays
Source: Genome Biol. 2007 May 1;8(5):R69. doi: 10.1186/gb-2007-8-5-r69 (PMC1929139; doi:10.1186/gb-2007-8-5-r69)
Supplement: Additional data file 9 — This file contains MYC324.CEL, MYC424.CEL, MYC524.CEL, and MYE124.CEL. [file gb-2007-8-5-r69-S9.bz2]

Archive with 4 entries (4 files):
- MYC324.CEL
- MYC424.CEL
- MYC524.CEL
- MYE124.CEL
