# Supplementary material for: Towards the uniform distribution of null P values on Affymetrix microarrays
Source: Genome Biol. 2007 May 1;8(5):R69. doi: 10.1186/gb-2007-8-5-r69 (PMC1929139; doi:10.1186/gb-2007-8-5-r69)
Supplement: Additional data file 10 — This file contains MYE224.CEL, MYE324.CEL, MYE424.CEL, and MYE524.CEL. [file gb-2007-8-5-r69-S10.bz2]

Archive with 4 entries (4 files):
- MYE224.CEL
- MYE324.CEL
- MYE424.CEL
- MYE524.CEL
