# Supplementary material for: Towards the uniform distribution of null P values on Affymetrix microarrays
Source: Genome Biol. 2007 May 1;8(5):R69. doi: 10.1186/gb-2007-8-5-r69 (PMC1929139; doi:10.1186/gb-2007-8-5-r69)
Supplement: Additional data file 11 — Provided are implementations of the equations presented in this report in R. [file gb-2007-8-5-r69-S11.zip]

Archive with 3 entries (3 files):
- man10Vs11ForR.txt
- Example.R
- GCRMA-CYBERT-FDR BM.R
