# Supplementary material for: Towards the uniform distribution of null P values on Affymetrix microarrays
Source: Genome Biol. 2007 May 1;8(5):R69. doi: 10.1186/gb-2007-8-5-r69 (PMC1929139; doi:10.1186/gb-2007-8-5-r69)
Supplement: Additional data file 11 — Provided are implementations of the equations presented in this report in R. [file gb-2007-8-5-r69-S11.zip › man10Vs11ForR.txt]

7.925047	8.065611	7.992942	8.000613	8.096108	8.058648
8.309526	8.186077	8.203638	8.173221	8.064454	8.249474
5.822447	5.883806	5.902973	5.859904	5.948839	5.994977
8.292121	8.391722	8.441284	8.391691	8.468017	8.344499
3.541801	3.589817	3.650261	3.606303	3.750483	3.627747
5.99133	6.031969	5.967917	5.989535	6.014107	5.952619
4.621253	4.626426	4.573092	4.655416	4.781262	4.799362
4.448195	4.49123	4.508886	4.545229	4.620997	4.508217
3.527851	3.54198	3.523465	3.548767	3.528223	3.503413
3.618487	3.62434	3.649216	3.663946	3.797819	3.628993
6.269806	6.358718	6.405567	6.434177	6.4205	6.338665
7.358859	7.358307	7.350694	7.435084	7.23054	7.276684
6.098301	6.233615	6.242861	6.235207	6.33817	6.276763
8.29909	8.384403	8.328004	8.37002	8.430741	8.402355
7.143179	7.306383	7.265209	7.319233	7.37993	7.344312
6.904769	6.806993	6.776137	6.718827	6.894758	6.874726
5.179291	5.194963	5.281094	5.232137	5.401557	5.119879
5.104236	5.24117	5.195615	5.140544	5.152767	5.11725
8.87753	8.997131	9.024452	8.974505	9.153783	8.932709
6.55634	6.591613	6.476122	6.407966	6.270957	6.281107
9.093708	9.132385	9.045684	9.047683	9.082378	9.085438
10.319767	10.212699	10.212089	10.176027	10.185233	10.16076
12.342536	12.38329	12.334799	12.303666	12.347769	12.32588
11.881666	11.852263	11.856421	11.859789	11.739725	11.790717
11.024873	10.889981	10.980195	10.952348	10.926436	10.995904
9.580401	9.554672	9.512476	9.437296	9.434772	9.565417
11.068615	11.018815	11.037345	11.06607	10.927086	11.048815
11.334898	11.337172	11.317322	11.353494	11.297522	11.322413
9.746936	9.725687	9.69859	9.684443	9.760233	9.716804
10.777176	10.764084	10.774266	10.720832	10.759595	10.744134
11.513836	11.379497	11.400493	11.478998	11.279211	11.397961
8.618873	8.65953	8.541949	8.563172	8.494143	8.75014
12.247162	12.26338	12.233741	12.280771	12.242156	12.238011
12.165955	12.114012	12.173563	12.147516	12.144795	12.185647
9.819884	9.735645	9.89095	9.826378	9.693333	9.799725
9.645697	9.766237	9.647194	9.64716	9.601444	9.672741
11.544588	11.459269	11.514974	11.599807	11.316353	11.358493
11.395809	11.294066	11.303278	11.380953	11.360884	11.417504
11.969481	11.910814	11.949904	11.91605	11.86411	11.965009
11.458234	11.534776	11.504827	11.504429	11.489147	11.340413
9.483745	9.484238	9.381855	9.409936	9.492793	9.435538
12.61717	12.632809	12.677527	12.617395	12.596565	12.588299
12.056136	12.047989	12.025186	11.988287	12.015871	12.057159
10.7172	10.660079	10.626696	10.612878	10.573323	10.592591
12.169452	12.140847	12.144458	12.179281	12.115823	12.137254
11.904611	11.8598	11.924326	11.864704	11.83121	11.900532
11.210792	11.254302	11.232675	11.149632	11.216752	11.222791
9.558893	9.559604	9.584519	9.624757	9.50042	9.550754
9.400288	9.398824	9.391612	9.349435	9.011895	9.253429
11.786023	11.813681	11.815356	11.803515	11.809329	11.776688
11.535993	11.578462	11.595073	11.584141	11.536018	11.536339
12.224181	12.280065	12.261639	12.248135	12.245286	12.184246
12.422132	12.254885	12.343984	12.341928	12.273197	12.365793
10.189587	9.981687	10.054931	10.054567	9.954677	10.174457
11.812783	11.78173	11.772165	11.745989	11.803641	11.771301
7.931336	7.754908	7.901904	7.894849	7.818264	7.62458
11.1904	11.246813	11.218066	11.223931	11.163673	11.10206
10.301439	10.021535	10.19806	10.238365	10.18272	10.297663
11.775408	11.749333	11.745921	11.761789	11.754461	11.766245
10.689977	10.683977	10.67006	10.627845	10.568937	10.736854
9.718126	9.597427	9.624537	9.739784	9.530826	9.642434
10.662043	10.578465	10.646499	10.62987	10.535968	10.632036
8.937542	8.996732	8.949327	8.948173	8.963886	8.90728
10.597041	10.507268	10.627327	10.559852	10.469602	10.569769
10.351444	10.265155	10.266967	10.362828	10.211924	10.269151
9.259688	9.292635	9.238875	9.247933	9.363177	9.26472
9.429238	9.276754	9.364113	9.328508	9.299318	9.34655
9.190158	9.13651	9.130548	9.167485	9.06718	9.221822
10.368178	10.367737	10.354649	10.354681	10.334082	10.407001
7.435243	7.545005	7.553106	7.531587	7.497681	7.574964
7.968156	7.949783	7.955504	7.883356	7.820759	7.949553
6.924704	6.987463	6.922832	6.90174	6.730597	6.738429
9.845959	9.808162	9.796602	9.817056	9.730117	9.779176
8.398366	8.500865	8.496812	8.491631	8.549137	8.472585
7.065734	7.048491	7.097993	7.108662	7.129267	7.083791
9.878583	9.911767	9.851385	9.834265	9.832534	9.884785
6.646674	6.386422	6.41723	6.612308	6.320263	6.515888
11.16919	11.096642	11.139947	11.205409	11.163042	11.050997
9.371101	9.338183	9.286891	9.255332	9.36906	9.346874
11.464896	11.370231	11.444335	11.467274	11.457642	11.472787
9.402081	9.340167	9.314282	9.342643	9.360437	9.262401
12.544545	12.543644	12.542809	12.557396	12.45922	12.510624
12.237247	12.180343	12.213977	12.215756	12.17471	12.200837
11.777331	11.726226	11.78662	11.759522	11.806928	11.79749
11.859124	11.93503	11.859444	11.86077	11.868379	11.866517
10.788058	10.768958	10.720141	10.719073	10.708821	10.737012
8.80286	8.855516	8.834159	8.844965	8.799777	8.768173
9.194197	8.95208	9.048575	9.044931	9.076337	9.06617
10.751873	10.761596	10.782527	10.765654	10.74148	10.74987
6.594225	6.357358	6.460059	6.463639	6.445397	6.478754
6.372866	6.339911	6.417093	6.252862	6.222634	6.522474
7.85534	7.571887	7.685846	7.787679	7.545813	7.647653
9.736363	9.670303	9.702837	9.652515	9.644818	9.460534
9.792985	9.571022	9.664846	9.79183	9.622541	9.691462
11.018119	10.936497	10.98986	11.004069	10.910639	11.043282
9.188631	9.144159	9.166178	9.034905	9.166169	9.193354
7.510319	7.51545	7.529604	7.528982	7.511497	7.397369
11.865769	11.774679	11.794346	11.800622	11.79225	11.850481
9.898666	9.961347	9.803078	9.866762	9.836652	9.829529
10.400438	10.402833	10.415895	10.340082	10.398846	10.406712
10.98749	10.791471	11.012537	10.957579	10.842082	10.963676
11.611169	11.587895	11.589836	11.566964	11.489402	11.557829
11.915617	11.856793	11.855698	11.903018	11.83301	11.822602
9.125692	8.997676	9.059178	9.082632	8.977731	9.101251
9.93279	9.874081	9.897313	9.909124	9.6915	9.89587
10.529542	10.506899	10.464365	10.525371	10.426002	10.398705
10.312219	10.275076	10.22496	10.247651	10.224767	10.300526
10.365551	10.276123	10.284614	10.298522	10.272575	10.318779
12.515768	12.532122	12.514464	12.515426	12.493542	12.508867
11.330136	11.23344	11.263042	11.299736	11.19527	11.283736
8.815887	8.70685	8.784709	8.843735	8.598288	8.728129
10.520192	10.307739	10.451414	10.453491	10.138318	10.378171
12.544615	12.478884	12.463312	12.521387	12.433233	12.445365
10.71781	10.684702	10.749454	10.663715	10.513701	10.760203
10.239663	10.187654	10.178575	10.102353	10.158293	10.121188
12.901948	12.908479	12.912314	12.891017	12.838273	12.904226
10.274292	10.217052	10.296158	10.261813	10.103357	10.216356
9.748498	9.614549	9.636956	9.667243	9.7032	9.832718
9.307111	9.228068	9.345173	9.213505	9.202395	9.243812
11.91101	11.830399	11.838055	11.846443	11.843114	11.949686
9.735493	9.680071	9.715806	9.645619	9.730712	9.722132
10.643202	10.601002	10.553487	10.60642	10.458095	10.617279
9.126657	9.066775	9.094576	9.068006	8.829395	8.960642
8.845787	8.873047	8.789517	8.745843	8.811491	8.714879
5.030543	5.13518	5.043427	5.135413	5.371541	5.173881
9.410247	9.279587	9.385908	9.381816	9.289454	9.289685
10.276192	10.218469	10.298627	10.198632	10.284921	10.218348
10.503652	10.403533	10.428238	10.403324	10.368501	10.479646
9.48748	9.473715	9.403931	9.459469	9.381358	9.380414
7.4819	7.267661	7.310766	7.241293	7.108522	7.190703
9.201175	9.122214	9.187218	9.161357	8.863647	9.161314
8.572736	8.504093	8.508985	8.443201	8.401577	8.4279
9.378394	9.278495	9.32797	9.304041	9.149077	9.37356
10.071673	9.875264	9.986859	10.024379	9.858098	10.009901
9.108819	9.089244	9.067961	9.136261	8.958387	9.008814
9.081907	8.618883	8.753427	8.947242	8.859999	8.997175
10.221933	10.235574	10.136281	10.148967	10.184712	10.255963
10.716784	10.706247	10.698579	10.744537	10.738669	10.802905
9.688307	9.778714	9.727142	9.81043	9.651731	9.602909
8.379771	8.317468	8.26603	8.370127	8.262512	8.267861
9.669953	9.590026	9.591626	9.632414	9.593206	9.5598
11.061948	11.036909	11.024547	11.034102	11.081967	11.020686
8.320542	8.375869	8.265548	8.226173	8.136529	8.219526
7.506938	7.602404	7.405171	7.557318	7.444	7.461984
8.256401	8.18874	8.152735	8.289351	8.123506	8.135373
9.267624	9.214378	9.176595	9.309395	9.213015	9.171488
9.207374	9.173118	9.170918	9.199971	9.01546	9.017381
9.810922	9.712604	9.777745	9.783424	9.639296	9.697076
9.597339	9.671587	9.619365	9.683827	9.560766	9.567788
7.700323	7.672897	7.724576	7.752369	7.5607	7.5528
7.790237	7.732206	7.635148	7.629529	7.587319	7.655855
9.814646	9.775708	9.735547	9.719605	9.678454	9.732771
10.220606	10.183363	10.178807	10.145339	10.041943	10.049141
9.692225	9.482449	9.494795	9.589015	9.412161	9.600939
10.558512	10.402282	10.445104	10.420651	10.33668	10.598994
8.627874	8.572287	8.620082	8.61557	8.661823	8.574925
8.888368	8.818006	8.876242	8.786267	8.827078	8.888934
11.04999	11.010495	11.013971	10.9868	10.98492	11.084598
10.989974	11.048232	11.032638	11.027281	11.000762	10.972683
8.668981	8.538273	8.509788	8.518044	8.642868	8.620091
12.361901	12.438412	12.345794	12.326188	12.37143	12.361043
11.536885	11.446845	11.473978	11.435272	11.478589	11.439952
6.328272	6.333625	6.272183	6.275724	6.278401	6.368617
7.562864	7.421345	7.402543	7.445515	7.459756	7.424476
6.007462	6.112065	6.024114	6.116395	6.007315	5.881795
11.091517	10.86201	11.000116	10.932285	10.931969	10.996133
9.970008	9.699498	9.763831	9.695676	9.717715	9.946666
10.705318	10.691423	10.73879	10.677433	10.710775	10.677821
10.803025	10.80054	10.81061	10.866157	10.775249	10.744646
10.963427	10.967332	10.917076	10.923944	10.954674	10.96788
8.288386	8.261831	8.282498	8.276741	8.16388	8.172652
9.551472	9.569169	9.546876	9.540161	9.473298	9.523099
9.809948	9.8164	9.793619	9.783424	9.802392	9.834798
6.624216	6.676928	6.579024	6.559905	6.393654	6.549568
10.895639	10.949723	10.913708	10.939654	10.961403	10.986378
6.731558	6.703657	6.615888	6.661958	6.422758	6.570789
7.718139	7.886338	7.751387	7.587524	7.668638	7.695029
12.36689	12.28982	12.293467	12.391193	12.314434	12.365955
12.121531	12.209375	12.144069	12.204332	12.033627	12.042658
9.984285	9.944488	9.931655	9.984095	9.929262	9.869928
8.575797	8.50283	8.452011	8.489374	8.454941	8.593573
10.521945	10.530685	10.604176	10.49227	10.526804	10.49451
9.324688	9.289782	9.245648	9.302773	9.138797	9.299155
9.653223	9.625072	9.623349	9.639802	9.480921	9.629245
11.817561	11.785019	11.783261	11.794729	11.786064	11.790331
9.748594	9.655294	9.596969	9.632783	9.477223	9.586336
8.237288	8.35598	8.312207	8.32161	8.315488	8.246989
10.709086	10.609406	10.72019	10.679479	10.749024	10.692601
8.924698	8.91179	8.892753	8.919973	8.951586	8.838494
9.623639	9.459333	9.525165	9.605833	9.43814	9.505928
11.129165	11.094077	11.055223	11.069714	11.125746	11.156686
8.166959	8.251157	8.167604	8.134392	8.128436	8.207095
8.78377	8.66802	8.661253	8.561246	8.575596	8.70997
8.113731	7.960496	8.074611	8.03732	7.916182	8.004392
9.578489	9.342984	9.452554	9.441172	9.388278	9.514971
8.902507	8.848147	8.797146	8.878463	8.728334	8.837561
8.032078	7.828543	7.990615	7.943538	7.80075	7.855952
7.419823	7.375296	7.283178	7.247593	7.268207	7.239619
8.271846	8.302278	8.252542	8.254193	8.270738	8.204542
10.890247	10.844733	10.881813	10.826036	10.7428	10.955806
12.421299	12.461547	12.476396	12.474671	12.482285	12.376456
9.713765	9.546126	9.590732	9.626886	9.608669	9.662059
6.589105	6.563816	6.72816	6.58678	6.617649	6.50415
9.750473	9.778082	9.730099	9.717042	9.68677	9.710946
8.956737	8.980348	8.935795	8.874844	9.046002	9.075619
10.612628	10.508375	10.565713	10.585933	10.487417	10.481564
11.909296	11.858931	11.925117	11.920435	11.798806	11.935158
10.367933	10.243153	10.339737	10.321702	10.287827	10.302625
9.684912	9.685658	9.621921	9.679497	9.666105	9.568979
8.451684	8.509925	8.466764	8.395865	8.375625	8.29374
7.231616	7.172778	7.184531	7.133572	7.139343	7.073429
3.712256	3.53765	3.553078	3.565935	3.592761	3.633702
8.994107	8.683663	8.727913	8.818941	8.641305	8.86742
8.645588	8.70407	8.632894	8.634019	8.584625	8.570316
5.384734	5.350331	5.264247	5.131185	5.33148	5.364108
11.992191	11.931216	11.920571	11.982796	11.816233	11.846734
7.244021	7.126151	7.182897	7.256111	7.068398	7.187864
10.307239	10.362565	10.259779	10.335936	10.226844	10.306582
9.835696	9.720889	9.760864	9.743511	9.665487	9.755154
11.543692	11.559667	11.538015	11.460695	11.344797	11.522883
8.611651	8.509898	8.456858	8.558308	8.279014	8.389501
9.185728	9.288223	9.247284	9.173243	9.301857	9.263777
9.858733	9.880921	9.836873	9.83487	9.798401	9.811159
9.207831	9.183182	9.204698	9.130467	9.193166	9.166622
10.094134	9.945831	10.027969	10.025596	9.923214	10.137339
9.663427	9.694295	9.671687	9.621199	9.608479	9.720383
10.870121	10.782893	10.795079	10.850826	10.821832	10.761475
8.774633	8.851344	8.764655	8.726236	8.705055	8.615701
6.444857	6.425221	6.42433	6.324369	6.426285	6.339207
11.086614	10.949344	10.920605	10.957439	10.838009	10.961837
9.258683	9.287032	9.199874	9.225073	9.371283	9.206397
11.230842	11.329006	11.286307	11.260787	11.353586	11.250935
8.982939	8.910629	8.950932	8.980603	8.82898	8.950201
7.739331	7.753966	7.727759	7.786054	7.71575	7.667643
10.13337	10.093463	10.190405	10.111598	10.067285	10.098101
9.75144	9.794455	9.788206	9.750242	9.766762	9.65679
8.372533	8.525146	8.380624	8.431218	8.301747	8.385398
9.240236	9.246614	9.235906	9.279425	9.180048	9.090276
8.638105	8.589774	8.558776	8.489296	8.45232	8.555359
10.727953	10.755704	10.692184	10.726241	10.777343	10.733177
8.739732	8.81821	8.83567	8.827818	8.898861	8.892126
11.032588	10.998107	10.966226	10.971807	11.041459	11.043402
12.350193	12.30181	12.257791	12.387033	12.238562	12.261433
12.52118	12.558467	12.53192	12.515305	12.593198	12.615266
11.51766	11.551711	11.549285	11.528606	11.540345	11.585504
7.011107	6.826154	6.800039	6.988772	6.725226	6.849499
8.256508	8.253531	8.198313	8.239046	8.150582	8.17184
8.133581	7.978287	7.989797	7.98582	7.907693	8.021828
9.844164	9.865669	9.881082	9.803284	9.851879	9.863738
10.280133	10.298204	10.365023	10.275811	10.373957	10.321186
5.692393	5.862669	5.875438	5.85893	5.980273	5.78811
12.019855	12.090281	12.043041	11.994379	12.122826	12.048393
9.588173	9.474006	9.57124	9.472006	9.439398	9.534294
8.70803	8.703939	8.707416	8.666659	8.609897	8.654028
9.835853	9.73997	9.789594	9.779352	9.649843	9.77603
9.043582	8.887689	8.892749	8.831406	8.95221	9.010646
10.410479	10.254817	10.246094	10.247809	10.30571	10.468481
9.534058	9.391985	9.505235	9.559182	9.353606	9.502834
10.034471	10.022248	10.000956	10.050554	9.961915	9.985925
9.382847	9.079327	9.354518	9.296308	9.433501	9.360062
9.593587	9.611952	9.577511	9.578104	9.608334	9.614692
11.861732	11.876444	11.886902	11.872566	11.94962	11.899258
9.930831	9.908155	9.882375	9.914916	9.810614	9.888616
10.764486	10.807796	10.829467	10.723651	10.861784	10.710927
11.753798	11.604904	11.688379	11.840408	11.616933	11.71666
8.286381	8.306991	8.283173	8.237133	8.195998	8.236362
9.909612	9.82181	9.877693	9.945743	9.816702	9.849981
11.966938	11.773942	11.843464	11.874487	11.877493	11.905024
7.457576	7.34895	7.407039	7.463454	7.288352	7.383371
8.022304	8.054865	7.972194	7.932435	7.94843	7.876047
9.446613	9.459234	9.452046	9.408814	9.369307	9.286184
9.751363	9.80676	9.805315	9.734179	9.744922	9.713774
9.973286	9.902999	9.976419	9.932151	9.831804	9.822882
7.317093	7.292533	7.227538	7.295805	7.32868	7.312022
12.157285	12.033228	12.061577	12.080591	12.045762	12.042106
8.418573	8.219703	8.26187	8.221955	8.187318	8.281935
11.293972	11.252732	11.238784	11.232443	11.187693	11.269103
9.598134	9.389761	9.436773	9.387898	9.283077	9.599376
7.045123	7.188881	7.105248	7.126031	7.072827	7.123981
8.988116	8.720472	8.779108	8.816801	8.610767	8.798549
10.607497	10.731546	10.63887	10.694018	10.482161	10.585306
9.571844	9.472285	9.489912	9.450097	9.355317	9.565381
9.475723	9.462538	9.433563	9.337777	9.432678	9.431419
9.559448	9.552986	9.587235	9.528074	9.533383	9.555878
7.940445	7.852539	7.952045	7.944209	7.816593	7.823661
8.260276	8.291661	8.25326	8.236016	8.276525	8.320035
8.386963	8.347302	8.306492	8.289752	8.280102	8.320644
8.792611	8.73292	8.763264	8.667748	8.640875	8.755342
8.796896	8.515536	8.677092	8.614868	8.38434	8.546711
12.227397	12.170533	12.170391	12.233781	12.162028	12.208848
8.62481	8.476974	8.505799	8.48886	8.32504	8.385339
9.909707	9.802022	9.75822	9.840388	9.720923	9.768817
6.097381	6.200245	6.093633	6.01028	6.007637	6.142518
7.492979	7.462281	7.345187	7.345711	7.358849	7.438552
9.463859	9.478972	9.502199	9.52609	9.453455	9.394878
8.933735	9.008119	8.938101	8.870459	8.913653	8.806207
8.237349	8.181532	8.196096	8.204918	8.171319	8.088169
9.27998	9.207543	9.197187	9.220299	9.230046	9.377481
10.889656	10.815298	10.865867	10.903716	10.824383	10.838509
11.102651	10.801771	10.921528	11.059108	10.963012	11.076754
9.997545	9.77531	9.802775	9.866808	9.76361	10.010443
10.753459	10.662017	10.610023	10.701355	10.610971	10.681964
10.115232	10.079022	10.150058	10.108925	9.989511	10.2267
10.213049	10.073768	10.087905	10.086338	10.057741	10.226184
9.878912	9.72267	9.703417	9.769435	9.782432	9.861523
9.981709	10.044187	10.015246	10.011371	9.97771	9.872849
12.169204	12.068279	12.094896	12.181835	12.015305	12.01139
12.412852	12.488167	12.44398	12.39291	12.463711	12.396212
10.121252	10.150956	10.157295	10.141058	10.10317	10.093439
8.157636	8.019119	8.074884	8.025366	7.964345	7.919274
5.80042	6.009088	5.889616	5.929245	6.039315	5.781537
6.114934	6.064916	6.083468	6.12999	6.076962	6.085936
11.044302	11.141752	11.02489	11.063042	11.006704	11.107192
8.14557	8.155889	8.174941	8.221872	8.167826	8.143366
8.232444	8.143275	8.13459	8.170876	8.060221	8.252772
8.198341	8.12824	8.216288	8.180804	8.155109	8.161237
10.41366	10.530081	10.527252	10.44985	10.485416	10.4521
9.32989	9.289316	9.320422	9.263483	9.127649	9.326575
10.465066	10.449004	10.433419	10.413098	10.489237	10.49025
8.379595	8.323659	8.371223	8.465463	8.231603	8.162026
10.320231	10.288192	10.318176	10.310913	10.412226	10.396879
3.718307	3.694404	3.805359	3.788494	3.828798	3.73202
7.045891	7.079737	7.049936	6.968666	6.745196	6.771373
9.821293	9.858908	9.849527	9.718474	9.738417	9.90122
8.881209	8.760492	8.806179	8.664945	8.794955	8.8089
10.180614	10.010986	10.041581	10.025699	9.95189	10.101449
9.015225	9.071871	9.036308	9.004957	8.95121	8.961866
13.115355	12.994239	13.002542	13.062548	12.942915	13.013997
9.548963	9.622322	9.537463	9.497975	9.555336	9.487004
10.691837	10.77803	10.703389	10.734254	10.744053	10.728114
9.573217	9.555946	9.497104	9.636968	9.571311	9.493985
8.626255	8.601431	8.557394	8.610746	8.632837	8.583992
11.59501	11.624708	11.637364	11.620762	11.646976	11.611767
11.815107	11.85103	11.815995	11.874293	11.897109	11.857149
7.494496	7.493424	7.428538	7.437593	7.427346	7.372031
12.575595	12.647861	12.611739	12.584922	12.667303	12.644302
6.973337	6.717886	6.806896	6.792273	6.79674	6.827304
6.809328	6.833047	6.762794	6.839736	6.69214	6.688142
10.290337	10.515203	10.423139	10.363727	10.442614	10.355675
7.54866	7.70265	7.762136	7.699919	7.655237	7.632618
8.811651	8.909207	8.869234	8.884119	8.827505	8.759296
8.417535	8.377134	8.349798	8.351771	8.361041	8.275173
7.60209	7.459534	7.339717	7.388001	7.401874	7.431959
12.839876	12.734545	12.73965	12.85807	12.661645	12.638352
10.844289	10.79452	10.768766	10.766454	10.808899	10.766862
12.336196	12.375827	12.364383	12.341396	12.328709	12.29099
9.85316	9.951163	9.865742	9.820484	9.794502	9.783952
7.09347	6.64416	6.918527	6.894793	6.745507	6.983937
11.271402	11.334464	11.283818	11.301265	11.259763	11.22172
11.981207	11.985941	11.940648	11.930342	11.855708	11.85769
10.812987	10.756831	10.768432	10.715445	10.758606	10.6995
8.73904	8.692667	8.719842	8.696508	8.6364	8.718468
10.955209	11.009431	11.004154	10.942848	10.93288	10.98624
8.081674	7.982838	7.979562	7.922703	7.880825	8.006898
9.964162	10.059652	10.008651	10.010335	10.027966	9.957609
8.942917	8.827098	8.919035	8.803862	8.85133	8.854467
9.504237	9.584083	9.523519	9.467504	9.477238	9.40145
9.803494	9.766344	9.753676	9.7211	9.661445	9.716299
9.088362	8.950355	9.07285	9.069307	9.034154	9.093689
9.159616	8.979961	9.063884	9.054306	8.765437	9.067408
12.467196	12.522116	12.486053	12.403387	12.49026	12.466408
5.515637	5.734746	5.670692	5.524273	5.805169	5.756696
7.588591	7.735069	7.681492	7.63322	7.762626	7.576384
10.244075	10.183739	10.227901	10.182697	10.162377	10.132567
7.871547	7.769585	7.911833	7.921177	7.724107	7.841379
8.553277	8.544245	8.530289	8.556986	8.541984	8.463024
11.333187	11.389441	11.401041	11.340745	11.271705	11.334625
8.317838	8.248663	8.274599	8.244233	8.208782	8.355953
9.101315	9.112092	9.056988	9.0087	8.987978	9.03249
9.26892	9.155642	9.280951	9.229931	9.172892	9.102222
11.527314	11.612095	11.579089	11.579315	11.560485	11.564746
10.313439	10.245624	10.2971	10.380665	10.326358	10.369682
9.480764	9.482199	9.473111	9.521168	9.402389	9.38088
9.245675	9.264383	9.23748	9.217588	9.124427	9.33794
8.040636	7.964817	7.956137	7.98813	8.005267	7.988128
7.91802	7.849868	7.886013	7.839997	7.692494	7.68583
9.001169	8.956644	8.999927	8.881442	8.816543	9.030677
8.853941	8.820554	8.826052	8.737261	8.72255	8.830475
8.749436	8.930252	8.819307	8.805685	8.781864	8.695644
11.281145	11.292728	11.306246	11.27508	11.346651	11.329438
6.422067	6.336711	6.367083	6.301151	6.241394	6.482432
5.003845	5.107328	5.023156	5.230706	5.042882	5.051735
6.528653	6.572276	6.670037	6.588155	6.356488	6.611164
6.960973	7.051013	7.03341	7.069038	6.945518	6.826568
11.33004	11.273599	11.265732	11.328655	11.190679	11.346388
10.088394	10.081712	9.958901	10.054928	10.030854	10.042018
9.731494	9.74996	9.756752	9.719101	9.740975	9.671524
7.430855	7.409243	7.312116	7.341415	7.309598	7.224019
9.222365	9.199412	9.229791	9.254958	9.299638	9.179386
9.843027	9.916759	9.815243	9.849219	9.841914	9.79272
7.073398	6.924534	7.002296	7.005632	6.765765	6.888323
3.456147	3.570811	3.624478	3.524186	3.586853	3.69145
9.566252	9.506408	9.562714	9.46901	9.464967	9.43092
8.057478	8.076188	8.013738	7.883126	7.905452	7.876885
8.589744	8.622938	8.658394	8.574173	8.569676	8.477661
11.775513	11.836036	11.808579	11.766335	11.770807	11.737324
11.213394	11.231148	11.152097	11.19306	11.238409	11.26307
10.448697	10.411849	10.449455	10.434782	10.387792	10.368126
11.860007	11.917749	11.877496	11.908556	11.89308	11.864629
10.450255	10.398383	10.426057	10.305747	10.455853	10.482617
6.796211	6.823484	6.856646	6.780444	6.706368	6.695248
8.828887	8.747771	8.784328	8.76612	8.649242	8.823555
10.291829	10.306188	10.312466	10.325519	10.305227	10.288056
11.527352	11.461534	11.442446	11.441301	11.473101	11.423541
9.429428	9.354226	9.376519	9.319969	9.331721	9.47502
6.454411	6.405322	6.496987	6.416437	6.350866	6.274004
8.610784	8.579349	8.660995	8.496567	8.594698	8.674011
9.927757	9.915314	9.883056	9.789643	9.831149	9.881128
9.623746	9.613212	9.576472	9.597005	9.475575	9.442812
9.085524	8.921383	8.861223	8.917367	8.782506	8.951309
9.540476	9.518856	9.406398	9.430367	9.394593	9.2884
9.461538	9.557172	9.362158	9.435261	9.499191	9.358353
11.471708	11.49155	11.45606	11.495174	11.434769	11.402991
8.443959	8.358056	8.386671	8.266426	8.264266	8.577137
11.365502	11.368002	11.374075	11.336009	11.343794	11.357375
9.928322	9.858837	9.843664	9.868818	9.847943	9.913357
8.453793	8.363348	8.357407	8.370822	8.480859	8.605857
10.093196	9.845239	10.079516	10.077648	9.823809	9.972798
8.544704	8.47259	8.560963	8.492159	8.448734	8.527965
9.688945	9.643386	9.684247	9.72047	9.605809	9.654675
8.339828	8.338257	8.335187	8.28807	8.148658	8.272698
9.09602	9.20209	9.196798	9.19731	9.177929	9.14126
10.994675	11.053802	11.026031	11.074707	11.006672	10.948755
8.431665	8.296368	8.358562	8.326024	8.172951	8.34228
7.910499	7.910174	7.803734	7.825451	7.771665	7.842865
8.237878	8.043024	8.145341	8.163373	8.066501	8.178141
8.438888	8.471793	8.494936	8.403892	8.305486	8.518224
8.807745	8.790148	8.810466	8.765033	8.7309	8.749871
9.407874	9.125686	9.317326	9.290844	9.139982	9.175367
9.458662	9.470431	9.426881	9.344125	9.420403	9.406968
6.608738	6.778272	6.786005	6.630293	6.91494	6.642763
7.832799	7.879396	7.892044	7.86106	7.807071	7.826168
6.291698	6.262801	6.273846	6.108778	6.165948	6.06447
7.91573	7.791026	7.85817	7.836208	7.666725	7.695266
6.638866	6.577161	6.56481	6.63726	6.344046	6.510303
11.452839	11.507665	11.511341	11.536578	11.549423	11.492935
10.846976	10.849373	10.772083	10.784564	10.76087	10.737069
8.489259	8.457041	8.389997	8.416008	8.410894	8.447777
9.060938	9.088838	9.003334	9.024343	8.921547	8.983031
8.297154	8.151091	8.191843	8.217999	8.15176	8.164999
8.333828	7.70267	7.977309	8.211472	7.703412	8.116522
10.264764	10.065873	10.135256	10.17313	9.885619	10.127598
11.473614	11.349421	11.421573	11.464643	11.402082	11.505282
7.663493	7.834753	7.660689	7.612483	7.585428	7.647298
8.779829	8.814067	8.752848	8.717966	8.764558	8.824861
7.84099	7.881933	7.777504	7.709853	7.713943	7.727641
8.10787	8.041479	8.04787	7.943031	7.889702	7.926838
7.958769	7.81825	7.831395	7.75453	7.607677	7.899187
8.361797	8.295852	8.372122	8.351404	8.116687	8.291368
9.018169	8.945545	8.882759	8.959334	8.847559	8.978875
10.047986	9.987748	9.99151	9.989646	9.992056	10.054128
11.642856	11.576954	11.665626	11.643096	11.645608	11.618776
12.317129	12.276943	12.317841	12.333916	12.266579	12.338459
8.812488	8.729585	8.679111	8.737949	8.639725	8.640081
3.322161	3.315705	3.253731	3.263898	3.354109	3.29231
9.209234	9.111562	9.117117	9.180673	9.078773	9.000807
4.105118	4.116714	3.9722	4.16395	4.136523	4.195713
9.618913	9.476203	9.567096	9.553256	9.535186	9.424022
8.855841	8.939159	8.862299	8.820466	8.760563	8.821653
12.412654	12.410961	12.440873	12.371682	12.471108	12.467036
10.109324	9.916764	9.976514	10.153373	10.033257	10.129516
6.770563	6.815538	6.79779	6.794449	6.740766	6.783321
12.143002	12.154868	12.101656	12.073566	12.078588	12.025782
11.611906	11.574419	11.510492	11.550638	11.489639	11.498458
4.066149	4.088376	4.062546	4.044344	4.121922	3.976335
3.45338	3.566979	3.442537	3.467069	3.530461	3.496416
6.962971	6.988189	6.926486	6.927933	7.060138	6.889338
8.60715	8.489141	8.461147	8.538441	8.436155	8.461088
10.115169	10.199129	10.156128	10.122691	10.141463	10.118292
10.6743	10.588739	10.615719	10.623303	10.719204	10.742614
10.707354	10.693865	10.653093	10.673752	10.63766	10.653948
8.783876	8.690981	8.670319	8.712525	8.551138	8.714048
8.178379	8.113888	8.103477	8.144345	8.051685	8.031651
8.989695	9.008801	8.965023	8.995792	8.894315	9.097434
8.886728	8.884587	8.882764	8.859833	8.882286	8.96122
11.554188	11.420803	11.466059	11.430415	11.399248	11.54117
9.295899	9.349386	9.237911	9.347942	9.238154	9.268154
4.531884	4.534699	4.773859	4.63224	4.519216	4.679045
4.361136	4.500212	4.50323	4.477991	4.587398	4.590095
3.917049	4.075651	3.934348	4.041643	4.131612	4.202255
8.79852	8.794409	8.83649	8.788393	8.732936	8.743765
8.497048	8.556154	8.533515	8.431999	8.504273	8.430175
9.195173	9.240809	9.221251	9.185578	9.194588	9.083435
8.883322	8.867234	8.867618	8.844504	8.807545	8.73049
9.496245	9.466675	9.478691	9.462121	9.459174	9.513688
8.93414	8.906382	8.900563	8.855104	8.849008	8.819822
9.755833	9.829913	9.725421	9.797438	9.787577	9.754382
7.054862	6.931136	6.975857	6.921931	6.775005	7.026505
6.133483	6.142882	5.92535	6.002801	6.023351	5.993422
12.125853	12.197083	12.161344	12.133311	12.199541	12.141409
10.375181	10.415101	10.359295	10.318319	10.251956	10.262465
8.81626	8.830794	8.810173	8.774191	8.730496	8.779965
12.258557	12.228699	12.236075	12.224602	12.203428	12.175195
10.124097	10.061658	10.060172	10.085481	9.988815	10.147737
9.934264	9.984558	9.916804	9.922355	9.851987	9.86359
6.830175	6.71359	6.759109	6.703689	6.474205	6.571079
8.041101	7.721766	7.794821	7.86601	7.690717	7.947884
10.393976	10.427619	10.404476	10.360712	10.364557	10.421116
9.486753	9.39619	9.383451	9.417233	9.261494	9.340428
8.983097	8.897861	8.91179	8.915864	8.640212	8.897953
6.055009	5.965541	6.050341	6.05129	6.15835	6.039189
9.702335	9.541764	9.74048	9.778959	9.613812	9.570923
8.714733	8.747804	8.764718	8.757986	8.718502	8.709545
9.036451	8.925075	9.012922	8.938885	8.985977	9.030346
10.570559	10.58427	10.555839	10.562578	10.533407	10.509039
8.174405	7.941735	7.912692	8.027576	7.896994	8.03736
10.297704	10.294811	10.221163	10.243355	10.28022	10.283827
12.140793	12.144177	12.144706	12.087694	12.169343	12.147303
8.142409	8.257599	8.124466	8.066091	8.121925	8.123545
11.418195	11.4555	11.39678	11.258417	11.453151	11.499112
10.848909	10.787359	10.705319	10.739288	10.720554	10.777972
10.966338	10.920711	10.842753	10.875195	10.851984	10.807986
4.125231	4.012788	4.125527	4.211065	4.13455	4.049362
8.624653	8.654477	8.719101	8.525098	8.543685	8.61557
6.329947	6.344518	6.426575	6.35183	6.215458	6.32739
10.295961	10.107437	10.196446	10.274495	10.139966	10.263741
9.572644	9.406732	9.461679	9.527682	9.42088	9.428545
8.592474	8.626423	8.561326	8.575685	8.670447	8.596752
9.369351	9.094674	9.20298	9.235945	9.209383	9.323702
9.37082	9.333039	9.306238	9.376603	9.37944	9.505967
8.887692	8.614086	8.745473	8.757809	8.580668	8.858452
7.362949	7.293026	7.299531	7.265919	7.123613	7.233099
10.07151	9.947268	9.910377	9.989754	9.890051	10.022563
9.092929	9.097646	9.114599	9.079476	9.030649	9.033722
8.805506	8.878575	8.847642	8.825495	8.828122	8.790738
8.952632	9.079512	8.934872	8.85287	8.930813	8.870831
9.808912	9.825249	9.809267	9.793272	9.902583	9.789194
7.878445	7.828794	7.743013	7.802468	7.754585	7.829637
9.031115	8.942569	8.99527	8.933209	8.936813	8.99337
9.613353	9.691406	9.602645	9.524044	9.735683	9.842979
10.52927	10.524071	10.517375	10.446308	10.534584	10.456863
9.125831	9.174155	9.076142	9.133409	9.007245	8.983337
5.998554	6.041036	6.084099	6.020229	6.107905	6.041499
8.825148	8.720522	8.80095	8.766921	8.734089	8.706735
4.915245	5.000061	4.850991	4.816688	4.755753	4.731783
6.383401	6.544555	6.52018	6.508907	6.568011	6.481838
5.920504	6.002879	5.984495	6.078544	6.16197	6.073389
9.027065	9.006927	8.985087	8.942038	8.877926	8.895087
10.741643	10.7836	10.751944	10.717515	10.585822	10.619796
10.33351	10.288494	10.298879	10.352134	10.268737	10.237513
10.065737	9.976681	9.942163	9.909241	9.806344	9.981779
8.407568	8.334491	8.377699	8.299594	8.167728	8.341804
8.763284	8.419025	8.596681	8.800546	8.300862	8.776623
7.360931	7.113115	7.259791	7.292679	7.010201	7.174495
8.163551	8.047928	8.0339	8.032785	8.022972	7.999009
9.57304	9.344817	9.475868	9.491441	9.289016	9.55255
7.716555	7.536518	7.69853	7.618004	7.681404	7.615799
10.874129	10.802203	10.843807	10.839183	10.771592	10.865065
11.163016	11.152757	11.072509	11.062004	11.149132	11.23684
8.728945	8.533956	8.666065	8.628166	8.64459	8.537749
8.071096	7.983775	8.030199	8.060885	8.023943	7.904372
6.257761	6.08204	6.223049	6.103259	6.181497	6.066724
5.800684	5.626152	5.668457	5.719284	5.756976	5.592441
7.226456	7.236691	7.153041	7.138618	7.104504	7.080352
9.49021	9.500982	9.463497	9.497021	9.464466	9.516743
10.422841	10.370484	10.345702	10.291028	10.328703	10.308577
12.252931	12.201784	12.233232	12.246875	12.202085	12.232148
10.105774	9.796878	9.847874	9.908872	9.758478	9.9824
8.473909	8.403618	8.36467	8.3312	8.427081	8.411417
12.965203	12.944306	12.969761	12.982721	12.928768	12.951691
7.755916	7.634186	7.739498	7.728631	7.508626	7.522888
8.050566	8.18909	8.179909	8.150898	8.063334	8.045855
7.445283	7.387736	7.343394	7.460127	7.440688	7.42523
10.075832	10.115747	10.105704	10.141545	10.105515	10.041628
6.451038	6.361308	6.376453	6.567147	6.332364	6.528577
8.144481	8.102419	8.157002	8.028887	8.058407	8.086884
8.414199	8.507727	8.377264	8.382239	8.325072	8.400729
10.107278	10.060523	10.118205	10.076931	10.093125	10.091637
6.344666	6.252693	6.245228	6.182932	6.134862	5.902279
7.203399	7.156942	7.280742	7.170142	7.14685	7.051049
6.822764	6.817593	6.691359	6.725611	6.583314	6.740375
5.147095	5.216562	5.399939	5.326489	5.354147	5.269491
8.978657	8.945065	8.950872	8.99093	8.875588	8.917238
8.227547	8.050131	8.103179	8.149806	7.911423	8.151299
5.787931	5.909208	5.628126	5.774175	5.663392	5.769328
12.895622	12.908101	12.93374	12.880732	12.899019	12.868107
6.845879	6.779252	6.746866	6.679736	6.670883	6.649253
9.750296	9.739487	9.706418	9.608171	9.675707	9.709118
7.33945	7.286365	7.279448	7.16258	7.073692	7.231853
5.254572	5.079205	5.046211	5.166244	4.978646	5.080155
8.300588	8.234783	8.163556	8.295709	8.170435	8.262154
7.836623	7.655735	7.626235	7.667677	7.618353	7.673356
6.224683	6.179524	6.291619	6.312181	6.380743	6.315007
7.483684	7.402018	7.571451	7.468401	7.444356	7.464079
6.997317	7.016154	6.963761	6.920071	6.911602	6.713638
8.406332	8.440863	8.389768	8.361829	8.422485	8.371201
9.89375	9.745277	9.84992	9.691696	9.746958	9.920985
9.839834	9.931188	9.891371	9.860926	9.794734	9.855227
3.366737	3.281911	3.397916	3.346757	3.377408	3.390852
9.56767	9.477459	9.44861	9.418941	9.421626	9.458752
8.977366	8.918363	8.83972	8.945173	8.864727	8.857616
8.604172	8.463431	8.433693	8.487564	8.352991	8.459615
10.305395	10.298413	10.296688	10.314259	10.223407	10.264673
7.258558	7.279642	7.238085	7.29076	7.309978	7.173574
10.086468	10.128412	10.020772	9.978875	10.067005	10.119133
8.035233	8.052842	7.971996	7.965499	7.933575	8.007757
8.427903	8.480772	8.45805	8.37711	8.506683	8.318803
10.02014	9.99398	9.987611	10.00411	9.934011	10.002988
6.621717	6.667955	6.60507	6.644928	6.665048	6.53493
7.487974	7.467795	7.434909	7.528023	7.459532	7.469044
8.594584	8.533247	8.599956	8.56899	8.469687	8.558208
7.572515	7.359717	7.358779	7.389197	7.337801	7.372738
8.567333	8.486294	8.441278	8.399388	8.51671	8.408292
10.175565	10.241171	10.240746	10.163055	10.177739	10.181938
9.573383	9.290837	9.367645	9.353963	9.280593	9.520415
8.197435	8.257729	8.20598	8.150767	8.145128	8.177498
6.732369	6.659611	6.678065	6.716325	6.730163	6.727998
5.791373	5.908596	6.104706	6.039922	6.023343	6.029327
6.568699	6.349345	6.240173	6.379653	6.223897	6.328277
5.345596	4.930659	5.072202	5.168289	4.782599	4.891987
8.771389	8.544017	8.707347	8.600269	8.469346	8.785609
6.871637	6.744307	6.62317	6.810417	6.700466	6.709382
9.112032	9.064734	9.158045	9.059431	9.019229	9.1021
7.685065	7.791026	7.70222	7.753035	7.833485	7.723053
10.443953	10.114895	10.247829	10.142547	10.168275	10.336171
7.971515	7.864246	7.85078	7.884188	7.758633	7.818834
12.856103	12.804157	12.820546	12.83147	12.777552	12.795527
9.445099	9.35083	9.443937	9.317046	9.335234	9.473643
10.48555	10.41108	10.398582	10.357086	10.417424	10.38972
10.380089	10.401695	10.367291	10.341944	10.398734	10.383581
11.582723	11.612483	11.639029	11.584446	11.544091	11.625385
9.636513	9.623283	9.660637	9.570575	9.58515	9.646526
9.814141	9.633014	9.731231	9.729166	9.546234	9.672649
10.65683	10.490174	10.466865	10.615542	10.458989	10.533879
9.464104	9.460265	9.490556	9.3841	9.384127	9.358041
8.21299	8.003125	8.083079	8.064248	7.799489	8.096774
9.503432	9.427259	9.368374	9.453924	9.329708	9.456431
8.378265	8.343641	8.456258	8.335796	8.298251	8.38028
7.181662	7.350353	7.216892	7.214104	7.125479	7.087746
9.611142	9.507594	9.501159	9.577676	9.398583	9.548269
9.244556	9.221692	9.180372	9.269674	9.145972	9.178282
11.834385	11.83025	11.763079	11.827883	11.787155	11.715739
9.498437	9.421167	9.462337	9.391367	9.463287	9.485863
5.963572	5.883743	5.918823	5.986453	5.789914	5.756206
7.583585	7.557584	7.463304	7.547819	7.610129	7.518573
7.564642	7.581492	7.483718	7.48966	7.552667	7.531414
7.442413	7.008446	7.258491	7.285159	6.980258	7.397144
9.424947	9.316068	9.349153	9.407227	9.338693	9.300501
10.467214	10.485167	10.451826	10.433055	10.407965	10.505958
9.904037	9.893769	9.899289	9.833404	9.851018	9.832808
11.430389	11.509066	11.443495	11.450683	11.41357	11.430855
8.88913	8.854074	8.849943	8.851544	8.835498	8.908472
6.281874	6.35925	6.302388	6.346401	6.343671	6.218926
4.308474	3.961393	4.018701	4.13336	3.812263	4.036404
9.286784	9.227502	9.22974	9.211578	9.250617	9.259084
11.246034	11.237695	11.230884	11.23308	11.18813	11.233451
9.641423	9.654097	9.573883	9.602338	9.596318	9.490483
9.74916	9.712766	9.749994	9.735547	9.756963	9.80201
9.109643	9.163272	9.231358	9.136958	9.141889	9.100564
10.405541	10.42366	10.375333	10.336284	10.317419	10.246481
5.860597	5.920523	5.828592	5.997083	5.936697	5.985633
9.251474	9.310934	9.243426	9.176107	9.207161	9.191244
7.235811	7.339523	7.38335	7.224196	7.305115	7.28101
6.928505	7.04853	7.023974	7.002208	6.908163	6.773144
9.778628	9.634254	9.690539	9.828082	9.720176	9.865439
7.484696	7.362644	7.19385	7.345029	7.057864	7.273874
4.282032	4.399577	4.469025	4.379346	4.461573	4.428329
3.564259	3.559083	3.576064	3.514047	3.672805	3.629749
8.221713	8.030588	8.078188	8.043929	7.810672	8.056408
7.375475	7.193132	7.192949	7.154723	7.143227	7.372157
11.387089	11.397507	11.291538	11.302592	11.277085	11.301172
10.042865	10.068682	9.984725	9.9848	9.98487	9.953598
11.054506	11.12467	11.150716	11.10635	11.068664	11.082626
4.899281	4.845986	4.94829	4.968824	5.368121	4.972841
8.074641	7.900105	7.959728	7.912044	7.918771	8.076614
8.280463	8.197616	8.180968	8.302667	7.625527	8.123617
7.308822	7.37662	7.302879	7.276289	7.293984	7.214935
6.360067	6.27164	6.397064	6.437023	6.15958	6.256485
7.950941	7.981244	7.82081	7.827519	7.846663	7.868293
7.175438	7.212829	7.10805	7.204516	7.160508	7.215843
9.261451	9.221607	9.252033	9.235142	9.087188	9.138833
10.079228	10.122696	10.061298	10.054638	9.956265	9.966942
9.050203	8.849288	8.925959	8.86833	8.86263	8.877157
7.63682	7.42988	7.467723	7.498304	7.304436	7.423169
8.16027	8.256925	8.125667	8.176697	8.019034	8.020773
8.16077	8.269441	8.141362	8.199098	8.150277	8.114084
6.314093	6.266275	6.218948	6.07366	6.160815	6.162374
6.763383	6.541863	6.509662	6.551261	6.207393	6.595168
8.506422	8.374036	8.330819	8.350344	8.253114	8.41015
8.486635	8.304009	8.234573	8.318519	8.219567	8.278459
11.80409	11.813404	11.801773	11.800966	11.745868	11.743682
8.232781	8.250558	8.183174	8.190654	8.14958	8.117978
7.49366	7.560415	7.484175	7.516322	7.510941	7.543504
8.950959	8.882751	8.844301	8.861441	8.686376	8.787288
6.030998	6.05188	6.226482	6.217216	5.939633	5.893777
5.810228	5.734617	5.736816	5.858804	5.882526	5.871275
10.685872	10.473387	10.651439	10.64098	10.546487	10.672419
9.872822	9.92532	9.904575	9.876761	9.830997	9.736803
11.561417	11.489298	11.537759	11.51326	11.552737	11.542919
10.791763	10.290942	10.555684	10.771592	10.414494	10.780407
7.920336	7.756371	7.757385	7.836815	7.57946	7.729935
8.140787	8.129014	8.028489	8.160337	7.955384	8.042581
8.758967	8.634212	8.621566	8.706457	8.536133	8.653793
5.754821	5.987558	5.933171	5.857639	5.945227	5.884058
8.187743	8.097224	8.133895	8.10656	8.165606	8.253812
7.195731	7.190763	7.150166	7.187589	7.032732	7.112882
8.957939	8.827018	8.750126	8.897193	8.674514	8.968511
6.026633	6.126839	6.100758	5.934805	5.814556	6.072557
10.040286	10.025084	9.997484	10.032929	9.981497	9.88548
9.471506	9.567083	9.54569	9.454178	9.58664	9.517682
8.213959	8.123867	8.166499	8.120733	8.130258	8.135003
8.88756	8.828837	8.842618	8.76686	8.768649	8.76824
8.802843	8.775275	8.83885	8.722933	8.696491	8.719721
9.219214	9.049472	9.055703	9.199441	8.893938	9.161181
9.138972	9.156093	9.140279	9.154829	9.043536	9.059135
7.96766	8.039036	8.021069	7.972791	7.887137	7.960375
10.045656	10.073068	10.043002	10.062336	9.96345	10.081221
6.353042	6.341147	6.181382	6.31761	6.194727	6.298826
7.009922	6.977973	7.130153	6.913299	7.004799	6.894052
8.271093	8.395534	8.309942	8.285122	8.17044	8.247159
8.692934	8.712238	8.722469	8.620042	8.739602	8.740095
8.887422	8.782977	8.783712	8.748546	8.781816	8.81723
8.525983	8.504705	8.436584	8.435037	8.452432	8.492663
5.125683	5.286412	5.043159	5.289939	5.38069	5.332915
7.347952	7.423695	7.339782	7.328431	7.335795	7.334422
8.16561	8.097828	8.068332	8.019903	8.055996	8.060538
8.006054	8.095051	7.92566	7.927293	7.988486	7.931032
6.746881	6.759973	6.606947	6.708077	6.70732	6.78609
7.981074	8.036419	7.818112	7.973626	7.95208	7.849701
9.847549	9.680097	9.739785	9.762115	9.741136	9.856481
9.229662	9.170713	9.157393	9.139152	9.081433	9.053872
11.805221	11.809093	11.787791	11.782581	11.764303	11.731223
8.247605	8.146573	8.114552	8.167778	8.07992	8.310546
7.897215	7.765464	7.775828	7.67145	7.745889	7.936664
9.296217	9.428014	9.395989	9.300751	9.372858	9.253623
9.142864	9.158597	9.136552	9.128067	9.147243	9.037519
8.26422	8.173428	8.1841	8.1579	7.99503	8.226985
10.820131	10.92484	10.836754	10.828604	10.850115	10.716993
9.962975	9.819132	9.824709	9.902814	9.798946	9.893032
5.302623	5.321451	5.207664	5.471956	5.31172	5.043667
7.461207	7.355646	7.420646	7.337011	7.147783	7.18426
5.591895	5.545128	5.532774	5.642933	5.829831	5.791377
6.183047	6.117755	6.224786	6.234725	6.329907	6.198992
7.655431	7.663412	7.647351	7.608148	7.73865	7.640414
7.130201	7.163218	7.084686	7.167256	7.174122	6.986878
9.337518	9.301417	9.321851	9.298947	9.031568	9.113661
9.965915	9.780957	9.86801	9.909753	9.734662	9.918058
8.619447	8.658086	8.598433	8.603744	8.452054	8.673438
7.184152	7.052663	7.106473	7.2117	7.15365	7.007554
5.152763	5.26135	5.273009	5.176398	5.231502	5.277394
6.515348	6.421235	6.375758	6.328079	6.258142	6.382952
10.576503	10.452212	10.506233	10.601599	10.494393	10.557481
9.505923	9.48897	9.414155	9.424283	9.339435	9.393631
12.215229	12.156919	12.132194	12.22313	12.119451	12.156323
8.42562	8.270575	8.318898	8.168698	8.221878	8.358057
6.057901	5.906576	5.965065	5.903234	5.795541	5.964814
9.030386	9.099743	9.093281	9.039706	9.006167	9.038051
9.000493	8.880264	8.831919	8.867138	8.927808	8.726521
9.415642	9.142505	9.231831	9.304737	9.090449	9.357064
8.700253	8.315462	8.459961	8.526704	8.350158	8.475667
7.519934	7.599405	7.51578	7.510595	7.564677	7.673194
8.675323	8.642355	8.59923	8.573649	8.496526	8.627038
9.207271	9.32664	9.262241	9.236045	9.233691	9.127059
9.308575	9.306551	9.175773	9.154443	9.057993	9.33373
5.57772	5.54801	5.466182	5.577057	5.528806	5.673524
6.114711	6.135271	6.025111	6.011497	5.842916	6.001424
6.753391	6.819608	6.746296	6.703683	6.880667	6.683274
12.159838	12.15043	12.143433	12.157795	12.123989	12.114287
8.395111	8.277707	8.328414	8.302224	8.165694	8.210105
6.844284	6.844727	6.848857	6.736918	6.747347	6.751074
9.528095	9.610146	9.583608	9.541164	9.612302	9.521638
5.137762	5.369863	5.332723	5.311434	5.295686	5.356665
6.22951	6.261388	6.098002	6.356871	6.325889	6.23025
7.169306	7.02037	7.035308	7.137811	6.934374	7.098619
9.006745	8.768097	8.915859	9.076174	8.86676	8.962329
9.200882	9.248188	9.202578	9.203256	9.082356	9.140734
9.880773	9.803942	9.771273	9.87117	9.786729	9.888791
9.681501	9.747404	9.675054	9.646774	9.640377	9.660634
10.073906	10.069573	10.069706	10.101285	9.965521	10.063516
10.310971	10.218263	10.165882	10.267177	10.205934	10.280306
7.580567	7.583431	7.553069	7.54866	7.591308	7.54138
8.329075	8.164059	8.152155	8.240537	8.166933	8.200392
6.629004	6.758036	6.656809	6.569518	6.630905	6.664548
6.963436	6.809635	6.820915	6.805223	6.842288	6.839927
7.109985	7.256373	7.242154	7.09314	7.215889	7.161041
3.65915	3.680278	3.900914	3.68254	3.906392	3.798404
7.664346	7.798527	7.696965	7.841831	7.811336	7.70476
11.341781	11.368856	11.372005	11.369832	11.341495	11.343756
8.641656	8.513627	8.576081	8.579103	8.55828	8.510379
9.497944	9.39273	9.405744	9.432986	9.421824	9.458423
12.148317	12.158958	12.123442	12.111388	12.149823	12.126468
9.373182	9.42129	9.367623	9.413169	9.372987	9.244919
9.511862	9.479366	9.41955	9.469494	9.381523	9.510361
12.259997	12.307655	12.307742	12.222262	12.381535	12.446098
11.974334	11.881622	11.90237	11.923301	11.858064	11.767115
8.70908	8.737803	8.648984	8.67289	8.69045	8.669812
7.571812	7.407334	7.603216	7.527514	7.497665	7.583375
5.53147	5.632881	5.430558	5.48246	5.66893	5.722362
5.060245	4.867456	5.013551	4.925201	4.980378	4.947745
10.824303	10.899756	10.830021	10.796771	10.722501	10.841382
9.135604	9.276205	9.247795	9.142914	9.059211	9.041558
5.787337	5.87464	5.948401	5.831128	5.911344	5.955804
10.586236	10.609337	10.568177	10.572028	10.594116	10.550224
10.50407	10.502498	10.510717	10.505286	10.435964	10.44754
11.057533	11.087296	11.080972	11.069497	10.955316	10.953432
4.636916	4.726285	4.556813	4.654933	4.7674	4.697256
8.33849	8.421445	8.434266	8.427493	8.401491	8.319102
7.826715	7.78579	7.752201	7.653887	7.60493	7.681878
10.95222	10.900049	10.853482	10.835146	10.852047	10.941297
10.554379	10.303121	10.394623	10.513149	10.263529	10.566203
9.953815	10.03444	9.975019	9.937248	9.992308	9.935476
9.88441	9.869569	9.829997	9.886595	9.769429	9.838225
6.970289	6.897329	6.927047	7.056527	6.82053	6.964145
10.889641	10.861681	10.818094	10.801229	10.853494	10.832946
9.971513	9.815224	9.872352	9.824962	9.843202	9.889432
10.293947	10.242008	10.266804	10.301891	10.136462	10.221979
9.513425	9.422101	9.422355	9.430869	9.274979	9.470923
9.230685	9.232686	9.160099	9.064427	9.105687	9.147308
8.273936	8.386085	8.215391	8.194996	8.215647	8.091508
3.987598	3.987863	4.008946	4.027408	4.055241	4.043112
7.948833	7.980637	7.894849	7.863832	7.798373	7.779204
8.079379	8.049254	8.035607	7.927068	7.905031	7.894338
6.420729	6.572987	6.524322	6.340292	6.44156	6.512138
8.022771	8.082994	7.998184	8.013903	8.039313	7.920182
4.297056	4.300043	4.232685	4.251158	4.250378	4.349738
10.07675	9.910411	9.96896	9.979637	9.930502	10.102032
10.463305	10.368153	10.329149	10.4025	10.301284	10.4551
9.022116	8.867072	8.973931	8.915163	8.726501	8.867078
8.874118	8.702716	8.86811	8.806436	8.595841	8.76515
13.162248	13.172144	13.163278	13.11994	13.193588	13.276283
5.000372	5.064172	5.068678	5.069251	5.074341	5.052463
3.736439	3.696882	3.717185	3.747605	3.663951	3.689013
7.472863	7.174495	7.165111	7.266845	7.079298	7.084571
6.186599	5.98666	5.950901	5.999483	5.881087	5.906046
9.105107	9.032729	9.085368	9.112378	8.983698	9.136335
6.894339	6.755627	6.769494	6.790703	6.686326	6.78648
7.92178	7.737033	8.06055	7.872934	7.554588	7.952177
8.431922	8.381053	8.349888	8.243665	8.376166	8.420389
7.580869	7.541123	7.67411	7.51682	7.467042	7.454868
10.01242	9.991611	9.99397	9.975797	10.007241	9.944612
7.160313	6.842894	7.135559	6.850943	6.842489	7.204316
10.179245	10.016504	10.153404	10.136741	10.10294	10.073281
11.148565	11.167743	11.136521	11.172339	11.141775	11.126973
8.846462	8.789014	8.803365	8.884849	8.768173	8.804925
7.251317	7.114197	7.170872	7.217887	6.983787	7.00665
7.861606	7.816904	7.834609	7.730721	7.641954	7.78575
9.652713	9.670202	9.6395	9.647148	9.538919	9.494474
7.314824	7.360494	7.390228	7.384181	7.356948	7.287449
8.384016	8.083791	8.115731	8.264055	7.988944	8.400694
5.723016	5.738796	5.637872	5.528196	5.654339	5.635885
7.629861	7.57013	7.502092	7.428695	7.446043	7.369585
10.770291	10.75141	10.776517	10.746614	10.765566	10.748582
7.709788	7.752176	7.679789	7.656936	7.648895	7.786677
11.127445	11.133358	11.16573	11.131645	11.06924	11.121925
9.938637	9.937753	10.00615	9.955988	9.8529	9.857872
8.363489	8.035609	8.269307	8.211625	8.250458	8.405731
7.233287	7.125897	7.241933	7.218573	7.162337	7.19467
5.842098	5.735657	5.72903	5.591397	5.724942	5.739737
11.483243	11.469645	11.40489	11.423788	11.479163	11.465623
8.660187	8.481685	8.518328	8.558586	8.487024	8.425909
4.311385	4.064098	4.074289	4.163547	4.053378	4.05776
4.655473	4.694903	4.622835	4.631457	4.620724	4.519382
9.284512	9.154469	9.017902	9.21658	9.032679	9.292894
10.024825	9.840476	9.953566	10.052483	9.87684	9.942295
8.32673	8.300871	8.388043	8.29637	8.296257	8.224207
8.323419	8.382904	8.213222	8.281879	8.227228	8.267447
9.674541	9.648906	9.678185	9.585146	9.617153	9.548351
8.152548	8.163793	8.17559	8.184455	8.032776	8.095439
5.838783	5.902263	6.020675	5.718485	5.981859	5.936484
6.562729	6.767154	6.678664	6.657656	6.685112	6.796366
8.143611	7.937133	8.080652	8.034796	7.959739	7.960198
3.870814	3.813284	3.76735	4.059807	3.941028	3.853012
9.835799	9.773616	9.787765	9.797898	9.710761	9.731004
8.736355	8.630573	8.620662	8.625762	8.592547	8.533344
10.49969	10.46659	10.490125	10.486087	10.428448	10.438574
7.811378	7.762249	7.705696	7.767802	7.664703	7.66829
3.539212	3.654088	3.700426	3.590652	3.677685	3.56493
6.556517	6.665733	6.669643	6.732882	6.93057	6.823289
9.808646	9.77641	9.759754	9.750471	9.738612	9.853013
8.613135	8.538042	8.560082	8.632039	8.402793	8.682182
4.853647	4.737236	4.872409	4.742678	4.757264	4.655221
9.183487	9.235505	9.206478	9.103208	9.239562	9.092612
8.400031	8.342023	8.403382	8.343514	8.308862	8.266954
8.174589	8.140959	8.019647	8.092818	8.082961	8.093669
5.072784	5.240378	5.175608	5.287756	5.298928	5.255718
7.138481	7.063091	7.169722	7.174443	7.138692	6.996933
8.162524	8.227696	8.277141	8.120306	8.268493	8.141546
9.616584	9.467872	9.506679	9.604092	9.253761	9.339998
9.581218	9.350858	9.43007	9.609183	9.174476	9.44974
6.383918	6.424399	6.397064	6.294442	6.364007	6.32441
6.072216	6.126257	6.08122	6.108778	6.014166	5.980743
6.661163	6.711125	6.685642	6.735754	6.759862	6.679964
8.90578	8.928325	8.875579	8.931752	8.956314	8.981823
6.793285	6.973451	6.831092	6.779753	6.788284	6.771373
9.799675	9.626347	9.725174	9.766852	9.745111	9.836504
9.471695	9.442788	9.386184	9.447011	9.411356	9.398459
8.030518	8.028177	7.986595	7.999996	8.034308	7.923733
8.650193	8.634833	8.606642	8.581988	8.591889	8.546666
7.655156	7.416259	7.515823	7.647378	7.383174	7.527619
7.134948	7.021509	6.837641	6.925357	6.999568	7.087905
8.698226	8.696198	8.649105	8.59204	8.643256	8.671022
7.729581	7.849817	7.737046	7.771094	7.788865	7.930109
9.052916	8.817645	9.015131	9.01551	8.844432	8.890502
4.371723	4.339793	4.405769	4.219258	4.456946	4.282442
6.923356	6.960341	6.803405	6.783643	6.650196	6.645629
4.444378	4.57597	4.397578	4.461899	4.516785	4.316978
4.546599	4.416796	4.456457	4.541496	4.408843	4.516053
8.522193	8.477391	8.500382	8.462185	8.311947	8.388757
3.290324	3.194325	3.180619	3.171977	3.317794	3.441074
7.952966	8.030768	7.977309	7.914219	7.969109	7.75774
4.449858	4.511516	4.631783	4.480606	4.649371	4.387075
9.487788	9.343282	9.415098	9.322565	9.185787	9.443143
8.786303	8.661479	8.676343	8.792608	8.571466	8.587829
8.980975	8.909423	8.877286	8.895602	8.808961	8.887578
9.084835	9.04333	9.04915	9.083597	9.092306	8.921031
9.372381	9.3011	9.286173	9.288195	9.272513	9.189853
7.432334	7.415483	7.293785	7.481128	7.320608	7.307681
10.068304	9.945077	10.109838	10.059239	10.016197	10.030239
5.439115	5.347895	5.425338	5.448791	5.459277	5.468902
7.613612	7.549564	7.617595	7.503307	7.560121	7.467201
7.683036	7.71203	7.652472	7.643217	7.466092	7.691044
10.055247	10.037308	10.01942	10.025095	9.961937	10.02026
9.547189	9.431267	9.437523	9.440208	9.397191	9.457071
5.092213	5.183678	5.150966	5.332726	5.362895	5.217618
8.154789	8.150934	8.006014	8.042274	7.831024	7.964701
7.424988	7.567948	7.48648	7.53551	7.626627	7.358895
10.871616	10.881069	10.885462	10.883229	10.842284	10.809916
9.415733	9.475899	9.379957	9.377209	9.432437	9.340282
6.31401	6.24426	6.27757	6.223375	6.191721	6.196471
7.224483	7.099951	7.264393	7.176615	7.151347	7.126162
7.036805	7.121998	7.072154	7.044002	7.026193	6.944103
7.883987	7.918233	7.962218	7.885661	7.848616	7.824542
6.678228	6.860672	6.796761	6.79456	6.930534	6.542325
10.189658	10.193758	10.214951	10.108787	10.122855	10.101148
9.579069	9.563774	9.463388	9.52387	9.49057	9.44695
9.583862	9.586784	9.601265	9.528385	9.50839	9.534716
10.376237	10.330632	10.313747	10.319663	10.36301	10.341296
5.537269	5.62867	5.661257	5.597733	5.521475	5.462468
6.843664	6.975624	6.803183	6.941245	7.01473	7.076817
9.975193	9.917856	9.961278	9.928021	9.868775	9.870563
8.68169	8.719719	8.747679	8.707878	8.711297	8.701479
9.72677	9.769252	9.739595	9.743307	9.633108	9.615481
12.022561	12.123571	12.057026	11.986001	12.019287	12.004876
8.047499	7.863304	7.853029	7.857718	7.568067	8.035142
7.574291	7.211834	7.444861	7.539072	7.356633	7.256075
7.994086	7.667184	7.869596	7.728	7.471822	7.694186
8.521191	8.524582	8.468103	8.522371	8.287977	8.437205
7.505429	7.320546	7.332216	7.329299	7.168465	7.326775
7.860838	7.944821	7.861349	7.828607	7.827473	7.616997
8.333161	8.267432	8.226331	8.363611	8.098886	8.253167
8.640019	8.713529	8.550608	8.547404	8.60756	8.637734
8.399586	8.513603	8.425624	8.428327	8.367015	8.341774
6.775783	6.783336	6.860631	6.794512	6.815873	6.717772
9.178703	8.920376	8.980945	9.018777	8.838466	9.168098
7.178031	7.282023	7.053571	7.136341	7.193862	7.187011
7.987012	8.068534	8.039625	7.958581	8.013522	7.893632
8.493114	8.580939	8.524864	8.546722	8.53369	8.427517
7.84312	7.765751	7.770399	7.798486	7.676978	7.690883
9.461625	9.532344	9.46893	9.459721	9.449391	9.483231
9.784049	9.925896	9.800825	9.773436	9.769642	9.693936
7.94525	7.473632	7.751053	7.80317	7.458001	7.82384
6.414943	6.492249	6.240246	6.380571	6.518226	6.385843
12.081945	12.169636	12.106687	12.030068	12.156865	12.110299
2.862699	3.012843	3.048446	2.967072	2.985736	2.981867
5.427757	5.363412	5.516332	5.350741	5.509513	5.522744
12.794877	12.841045	12.808387	12.816794	12.813309	12.796139
3.806525	3.978526	3.911965	3.897979	4.081799	3.976726
5.00807	4.957455	4.988089	5.082263	5.373643	5.026579
8.687591	8.595468	8.53722	8.622081	8.551866	8.632295
9.539704	9.387573	9.469232	9.473787	9.382249	9.52041
8.523636	8.570243	8.444502	8.477337	8.600932	8.512448
8.365837	8.185257	8.292876	8.242131	8.207854	8.436696
3.708608	3.609484	3.682202	3.631575	3.610424	3.747362
6.203322	6.099047	6.244172	6.217414	5.881087	6.260885
5.557185	5.578658	5.658861	5.570575	5.711573	5.693456
6.878212	6.640645	6.648906	6.70886	6.554689	6.642232
7.833739	7.996941	7.965869	7.810222	7.771665	7.931616
10.322158	10.310441	10.279942	10.261836	10.28529	10.244431
4.236098	4.146657	4.214706	4.133907	4.179335	4.350219
9.571005	9.431848	9.423438	9.532581	9.38884	9.625714
9.593285	9.554682	9.515294	9.477264	9.600821	9.564928
3.383619	3.616198	3.555386	3.45137	3.555809	3.67758
7.299388	7.282835	7.170075	7.053285	7.162281	7.176534
6.084053	5.867636	5.993794	5.95073	5.881087	5.533829
5.735321	5.188715	5.440849	5.501048	4.928734	5.488685
4.38126	4.248647	4.204843	4.234824	4.288353	4.170328
5.829416	5.542279	5.548027	5.496579	4.909319	5.517609
4.229356	4.159413	4.173383	4.295592	4.142937	4.231895
4.122816	4.13395	4.060272	3.958035	4.063146	3.955834
9.981805	9.97166	9.976628	10.007573	9.942182	9.939858
7.605346	7.487919	7.496405	7.448345	7.37339	7.508143
7.963395	7.811161	7.914066	7.893754	7.651148	7.819566
9.129179	9.0815	9.020529	9.136027	8.955509	9.118683
10.260369	10.291822	10.282167	10.232991	10.21217	10.214774
9.08983	8.941444	8.941925	8.952117	8.935467	9.050413
9.488855	9.528061	9.462491	9.499201	9.403182	9.430274
7.61282	7.556028	7.517226	7.672718	7.564016	7.545971
5.262173	5.271098	5.178359	5.221217	5.240567	5.361689
7.924956	7.950988	7.911941	7.87245	7.756416	7.771289
10.177329	10.182632	10.183714	10.166169	10.14136	10.167823
7.181654	6.994535	7.09417	7.09916	6.991939	7.073865
5.236648	5.203703	5.256036	5.253844	4.962466	5.14843
4.949718	4.967225	4.890893	4.991941	4.662413	4.84202
9.100068	9.059927	9.064247	9.043607	8.978437	8.955739
9.312686	9.248161	9.276948	9.310451	9.232948	9.211229
8.21306	8.188622	8.158247	8.201478	8.16076	8.162177
10.447146	10.399291	10.402893	10.364828	10.443265	10.427211
9.91135	9.821299	9.797078	9.847065	9.765142	9.92336
9.874524	9.802025	9.887597	9.874676	9.73439	9.770002
8.035233	8.115601	8.092877	8.07009	7.946283	8.033178
6.775448	6.720783	6.786738	6.650637	6.707082	6.615734
9.435017	9.443569	9.410747	9.440409	9.318479	9.266463
9.732246	9.746242	9.733688	9.683015	9.598234	9.640584
10.06962	10.018252	9.955923	10.022348	9.963988	9.9895
9.464759	9.404453	9.395564	9.43024	9.431662	9.384862
9.799676	9.795225	9.746193	9.734779	9.71186	9.710709
7.657231	7.771476	7.674683	7.715059	7.542161	7.600588
7.474644	7.564184	7.581383	7.560679	7.684351	7.511545
7.568859	7.678742	7.625039	7.588508	7.630067	7.564751
8.369026	8.34788	8.26848	8.29734	8.263157	8.413716
7.44724	7.288658	7.3393	7.248526	7.20327	7.397316
8.02719	7.848402	7.914108	7.804533	7.825949	7.920095
7.525871	7.175568	7.291446	7.218288	7.333682	7.411776
8.570858	8.625315	8.571049	8.512041	8.54189	8.489642
9.28901	9.118109	9.272056	9.250152	9.016674	9.289222
8.948892	8.864227	8.829154	8.767212	8.74613	8.875493
8.369168	8.334702	8.281056	8.236386	8.232396	8.241876
9.033301	8.991063	8.891792	8.853444	8.837743	8.890533
13.175851	13.172528	13.176688	13.165958	13.212449	13.186845
8.115001	7.853514	7.901329	7.885841	7.649187	7.877968
8.613241	8.643809	8.555562	8.617689	8.615128	8.542748
4.338339	4.449023	4.413721	4.273942	4.325038	4.355582
3.708044	3.876838	3.821081	3.814292	3.98455	3.887966
6.398463	6.437106	6.469846	6.564441	6.44722	6.518099
7.089267	7.013964	7.145847	7.049625	6.969439	6.996633
8.898448	8.91784	8.865712	8.877884	8.892257	8.841006
9.234867	9.201925	9.173416	9.189518	9.197866	9.217804
7.815294	7.644088	7.643227	7.661437	7.513286	7.672817
8.089051	8.125268	8.053993	8.096389	8.080675	7.965098
9.145941	8.90736	8.9782	8.990666	8.803064	9.070181
8.326388	8.483546	8.367621	8.42123	8.313835	8.344963
7.015492	6.785624	6.924004	6.863652	6.586403	6.670286
11.692029	11.652048	11.658474	11.716933	11.630258	11.581018
8.326191	8.231173	8.246054	8.198997	8.026116	8.192663
7.53015	7.573754	7.434761	7.427394	7.495366	7.423971
7.519613	7.44334	7.511884	7.479489	7.361165	7.431627
4.721965	4.871936	4.707229	4.710015	4.909158	4.858844
7.935019	7.93643	7.902006	7.946312	7.918072	7.857107
8.267938	8.211138	8.159456	8.110341	8.07029	8.270702
5.810228	5.752144	5.77494	5.80484	5.712053	5.819798
8.56024	8.509089	8.476831	8.425931	8.405165	8.413299
9.404341	9.337996	9.330254	9.27973	9.285098	9.360307
9.196794	9.257899	9.204355	9.141473	9.146201	9.078386
6.963154	6.931136	6.817207	6.924797	6.848003	6.84028
8.407434	8.324655	8.417535	8.372294	8.16864	8.286277
8.614872	8.567437	8.558383	8.613294	8.592212	8.578738
9.204766	9.279564	9.188555	9.096632	9.085367	9.258795
6.617711	6.621231	6.567689	6.623832	6.349682	6.462787
9.618377	9.602673	9.576959	9.642613	9.624504	9.722832
8.989032	8.979712	8.94994	8.941913	8.939237	8.94315
9.88082	9.893985	9.884438	9.820902	9.783498	9.947784
5.525371	5.570756	5.506791	5.645065	5.566522	5.527361
8.592343	8.606596	8.490896	8.44919	8.567907	8.605972
9.293782	9.344741	9.324279	9.292118	9.309692	9.317085
9.397986	9.36636	9.371374	9.336956	9.273844	9.336155
9.6827	9.759988	9.655743	9.647957	9.63487	9.730141
12.047458	12.028364	12.020604	12.091059	11.880021	11.86601
6.288009	6.441333	6.465324	6.414226	6.578264	6.520066
9.806592	9.747309	9.792836	9.699773	9.665607	9.722243
7.857032	7.793235	7.757065	7.772012	7.709509	7.661184
6.417437	6.387487	6.259817	6.258953	6.078697	6.234273
6.589744	6.295009	6.423067	6.423432	6.374994	6.31033
6.906886	6.886288	6.850858	6.789868	6.920672	6.915821
6.676338	6.702457	6.794778	6.817142	6.658507	6.612581
6.488114	6.594318	6.469767	6.544934	6.387325	6.541591
6.826758	6.701803	6.72816	6.733935	6.682226	6.577822
8.592218	8.572817	8.61266	8.544167	8.514249	8.498086
8.452401	8.36573	8.36532	8.275772	8.215684	8.413111
9.026749	8.819877	8.757526	8.843197	8.752266	8.884485
8.853296	8.956043	8.892262	8.91695	8.990122	8.885921
9.256992	9.246952	9.163657	9.220449	9.181902	9.143685
6.351523	6.370484	6.35181	6.441558	6.15853	6.472555
8.438162	8.368136	8.240514	8.420192	8.363741	8.308309
4.435046	4.425419	4.486726	4.620543	4.601667	4.511724
7.038113	7.153052	6.999365	6.870058	6.896816	7.072001
7.223269	7.285263	7.232364	7.393041	7.204808	7.272444
12.517091	12.443859	12.494051	12.48473	12.55597	12.577233
9.243561	9.32431	9.259627	9.229708	9.131523	9.146311
9.511401	9.498283	9.438145	9.470747	9.386377	9.46318
11.334429	11.324261	11.308485	11.359284	11.296471	11.341065
8.746414	8.71957	8.853133	8.685108	8.606468	8.640616
9.350402	9.36524	9.297032	9.32613	9.236089	9.28663
4.820555	4.84682	4.600584	4.685992	4.676327	4.794582
6.521514	6.315575	6.383774	6.295237	6.345944	6.27312
8.82862	8.938288	8.884759	8.847871	8.838558	8.775884
8.350154	8.310667	8.367732	8.338418	8.321185	8.327555
9.264081	9.164454	9.224131	9.231705	8.910408	9.143378
8.250453	8.154888	8.22421	8.043553	8.001202	8.166712
7.386479	7.470556	7.382292	7.430067	7.395974	7.410839
8.291036	8.094002	8.13111	8.154061	7.998834	8.23224
8.965509	8.973749	8.999072	8.880151	8.927049	8.766853
6.698557	6.550513	6.481019	6.567448	6.414014	6.495588
5.344244	5.120949	5.181145	5.269164	5.13551	5.049814
7.150953	7.173594	7.090706	7.063736	7.006908	7.024425
11.166584	11.146119	11.064902	11.112883	11.129227	11.131394
8.656903	8.589344	8.608995	8.501238	8.47543	8.501254
8.626852	8.68722	8.695969	8.575953	8.583239	8.512103
7.094313	7.011854	7.002966	6.942881	6.915725	6.992353
6.654158	6.437981	6.362862	6.444061	6.356702	6.286057
9.042559	9.029231	8.959003	9.04989	8.993887	9.079615
9.748705	9.752823	9.752013	9.682878	9.606651	9.61325
8.029557	7.761467	7.905621	7.924556	7.700345	7.812346
8.134096	8.124457	8.067043	8.012693	7.9311	8.021244
11.598545	11.582295	11.602504	11.547467	11.581915	11.582724
7.755504	7.6188	7.76529	7.784432	7.492101	7.686582
5.861303	5.788702	5.808468	5.787488	5.581709	5.732332
7.289641	7.251212	7.269187	7.394838	7.292002	7.373074
5.999532	5.926416	5.770935	5.869939	5.600336	5.995242
5.719322	5.669794	5.592576	5.655315	5.772403	5.727593
7.807907	7.783475	7.777448	7.712642	7.70628	7.706389
9.559165	9.573374	9.485133	9.487514	9.48195	9.389257
8.273078	8.129725	8.141011	8.171038	8.133632	8.129997
9.46863	9.365554	9.468339	9.395043	9.326178	9.382579
9.406263	9.421188	9.358883	9.366484	9.301068	9.343598
9.417154	9.341522	9.335285	9.320112	9.340633	9.265528
9.774111	9.721809	9.734797	9.711	9.570754	9.666546
12.543497	12.522298	12.519608	12.616593	12.540819	12.451022
7.518104	7.545144	7.502148	7.679209	7.651077	7.535911
10.377419	10.396758	10.356933	10.388304	10.329104	10.278721
8.990755	9.130309	9.029685	9.080175	9.100537	8.871087
7.524543	7.582168	7.564915	7.642261	7.547489	7.457336
8.529611	8.034889	8.309299	8.391206	8.149537	8.414484
11.490628	11.562767	11.492393	11.46311	11.516551	11.329426
10.272554	10.288455	10.287097	10.249612	10.163745	10.172639
8.025313	7.95818	8.022915	8.007657	7.974496	7.940414
8.460969	8.369006	8.42102	8.482758	8.264993	8.368223
11.053392	11.059285	11.039055	11.037363	11.084397	11.032999
8.787237	8.705283	8.739831	8.799222	8.689208	8.614448
5.670254	5.722891	5.628228	5.639468	5.5813	5.633518
7.2414	7.026846	6.960021	7.092995	7.089962	7.125307
6.204164	6.108325	6.272829	6.210535	5.951341	6.009323
8.409241	8.347795	8.429671	8.382081	8.485476	8.479612
9.260073	9.130222	9.145641	9.122546	8.925237	8.982893
6.849999	6.915421	6.904702	6.895467	6.834653	6.753609
9.016798	9.047148	9.040302	8.994547	8.935003	9.033095
8.426378	8.440352	8.413106	8.378935	8.399725	8.343534
3.914776	3.986345	3.932346	3.942272	3.837465	3.906667
6.109268	6.111834	6.170571	6.153896	6.039159	6.016127
7.946288	7.726996	7.834023	7.894242	7.961739	7.949309
5.869247	5.747525	5.663159	5.791941	5.711996	5.85495
8.565705	8.629587	8.583046	8.488717	8.539351	8.530668
7.611786	7.7013	7.626613	7.639398	7.683415	7.472908
8.995118	9.015833	8.892133	8.894209	8.71258	8.828602
8.29258	8.074317	8.12156	8.296262	7.992337	8.23975
8.537105	8.64161	8.608751	8.54655	8.613289	8.696871
9.908219	9.79887	9.85963	9.878291	9.690319	9.87917
8.345523	8.22607	8.308897	8.284422	8.270134	8.236129
6.586153	6.621701	6.629396	6.669634	6.646202	6.778863
9.422275	9.427901	9.435951	9.318723	9.366719	9.325614
8.014412	7.987281	7.975498	7.972199	8.003325	7.94675
6.967152	6.760265	6.761149	6.626823	6.584936	6.654103
7.181554	7.049259	6.996044	7.121711	7.005938	7.160944
7.920201	7.779497	7.81939	7.82632	7.488461	7.650603
7.964293	7.886931	7.991775	7.93392	8.01638	7.939596
8.187287	8.161962	8.177585	8.191027	8.211515	8.160656
9.14713	9.163856	9.133845	9.10321	9.173657	9.096556
8.91186	8.75566	8.831919	8.727323	8.730438	8.922404
8.894725	8.922356	8.845653	8.834735	8.848445	8.820505
8.472417	8.31353	8.294032	8.363802	8.309481	8.351908
8.499259	8.293528	8.481837	8.432078	8.233579	8.451749
7.309815	6.758671	7.142519	7.161967	6.769155	7.239567
8.422975	8.391102	8.518241	8.306521	8.358329	8.409747
7.263693	7.043227	7.076438	6.987092	7.018565	7.198609
8.509752	8.607887	8.342829	8.50008	8.356682	8.473683
6.461967	6.5096	6.565728	6.593514	6.630838	6.63019
6.624122	6.536375	6.605112	6.506468	6.405459	6.32654
7.467686	7.509982	7.487182	7.369043	7.433805	7.412094
9.442971	9.280036	9.382749	9.371691	9.30466	9.32612
7.661136	7.731895	7.745443	7.751607	7.60142	7.662495
7.965951	7.971675	7.930025	7.865226	7.920744	7.991411
8.105982	8.270679	8.181942	8.149212	8.17959	8.033876
3.469496	3.455018	3.34181	3.494399	3.543568	3.470511
7.618517	7.731747	7.563862	7.6033	7.405125	7.455455
5.716937	5.571954	5.656098	5.671653	5.669639	5.809611
8.023636	7.976444	7.884587	7.934665	7.867055	7.823942
5.645668	5.603636	5.666305	5.654839	5.667596	5.922118
3.993932	3.986131	4.034364	3.952461	4.281991	4.005609
8.545058	8.545712	8.480238	8.489518	8.54965	8.466348
8.533566	8.42751	8.470835	8.473784	8.32215	8.456039
9.204677	9.151973	9.261175	9.109187	9.07831	9.068875
5.511171	5.539027	5.680979	5.59065	5.557163	5.617249
6.976121	6.95518	6.961137	6.871557	6.858963	6.93966
6.781776	6.64308	6.602472	6.66534	6.535223	6.551624
4.679825	4.632908	4.572655	4.607884	4.387682	4.572287
6.279178	6.389853	6.285631	6.256719	6.28051	6.340891
7.510195	7.242195	7.278444	7.407742	7.110322	7.348077
8.501099	8.414621	8.431968	8.563417	8.376738	8.419909
7.986611	7.976602	7.896902	7.996671	7.732488	7.964463
8.853168	8.846421	8.794451	8.782477	8.771155	8.81308
8.954802	8.894925	8.883811	8.973597	8.813926	8.90221
9.316402	9.221811	9.199006	9.24175	9.108804	9.185084
12.281736	12.168788	12.16567	12.242243	12.05241	12.120691
10.562268	10.647921	10.561171	10.471747	10.517741	10.484227
7.621356	7.36289	7.486288	7.491691	7.365585	7.400034
7.561612	7.584452	7.51508	7.623915	7.40168	7.570461
9.326166	9.080808	9.209927	9.272337	9.046763	9.133169
8.045814	7.90331	8.045609	8.012721	7.875757	7.911204
7.513425	7.447317	7.528629	7.47717	7.421923	7.47214
9.254535	9.232088	9.218153	9.201216	9.129367	9.257785
7.410333	7.628016	7.569798	7.465935	7.435367	7.410418
7.706484	7.771668	7.705943	7.705586	7.779215	7.663035
7.729401	7.676801	7.573822	7.640528	7.656564	7.786959
10.63144	10.527994	10.46589	10.593393	10.452284	10.58051
5.716556	5.631887	5.695403	5.627515	5.718674	5.623651
7.113441	7.140183	7.141057	7.132778	7.177536	7.143803
6.256227	6.309669	6.34997	6.213794	6.225775	6.189578
8.183803	8.214811	8.125812	8.195335	7.99532	8.049795
8.43778	8.403555	8.422258	8.351193	8.2588	8.34815
8.676862	8.676807	8.690611	8.644092	8.526241	8.761727
6.929878	6.909657	7.017082	6.805519	6.818047	6.85643
7.987385	7.833462	7.900754	7.886042	7.861854	8.015634
5.154007	4.972498	5.043996	5.040637	4.950549	4.882513
7.147418	7.179204	7.080387	7.079479	7.16962	7.195666
7.712644	7.490339	7.494046	7.522366	7.44269	7.67805
9.351943	9.239028	9.406464	9.324304	9.217383	9.395719
9.206723	9.114174	9.143073	9.252424	9.00798	9.100835
9.964698	9.811111	10.003	9.945384	9.951702	9.898805
5.656207	5.630186	5.708971	5.645683	5.552564	5.649271
8.296567	8.274718	8.236756	8.163068	8.099678	8.233027
5.7918	6.04632	5.80108	5.954105	6.007492	5.955268
7.473705	7.563173	7.395894	7.413169	7.45723	7.450543
8.510074	8.537525	8.489209	8.51468	8.552607	8.415552
8.205801	8.24962	8.224605	8.124952	8.123747	8.106121
8.713335	8.724992	8.685301	8.634028	8.636491	8.590228
9.728048	9.661983	9.731261	9.703207	9.668505	9.640044
8.625644	8.385834	8.489209	8.616561	8.235368	8.586294
10.078888	10.177801	10.07496	10.074486	10.111377	10.151325
7.986198	7.714164	8.021368	7.940197	7.714973	7.793033
6.345862	6.321613	6.35951	6.390454	6.403431	6.237881
7.226869	7.185169	7.242971	7.257789	7.20659	7.167429
6.05601	6.347988	6.293183	6.489092	6.330016	6.32668
9.635658	9.690474	9.587998	9.643195	9.640205	9.57261
7.887912	7.939607	7.848091	7.768428	7.881529	7.918823
6.925207	6.828126	6.86724	6.86056	6.880107	6.799736
7.157207	7.085906	7.104242	7.167426	7.108566	6.966338
8.405986	8.466002	8.348051	8.377923	8.482009	8.477712
9.089719	9.148822	9.158762	9.087527	9.091639	8.961513
7.371552	7.387869	7.32822	7.256265	7.232947	7.206702
6.568295	6.316315	6.368337	6.632092	6.419251	6.473108
7.240544	7.021285	7.116593	7.214609	6.882328	7.101725
8.303564	8.151554	8.232108	8.27697	8.073125	8.156036
6.584031	6.713983	6.645571	6.708029	6.56094	6.526627
8.619311	8.592457	8.555656	8.504546	8.552019	8.555545
8.638712	8.655238	8.581157	8.645356	8.622338	8.684711
6.61948	6.543471	6.499746	6.649759	6.62018	6.592161
6.531957	6.50161	6.586584	6.468532	6.517971	6.563059
6.029291	6.089715	6.099226	6.075899	6.224819	6.198758
5.59215	5.681875	5.829727	5.833058	5.862978	5.801222
7.859721	7.483717	7.509638	7.656801	7.63946	7.781539
8.320598	8.261336	8.224833	8.248994	8.21101	8.139564
7.326207	7.21423	7.130962	7.208385	7.107693	7.25702
9.710371	9.769488	9.706076	9.681507	9.664416	9.645975
9.549841	9.421678	9.472	9.487342	9.427393	9.555681
8.039763	7.932225	7.94472	7.952489	7.878709	7.830618
6.518374	6.613175	6.508231	6.54278	6.607024	6.457019
7.612397	7.555034	7.586268	7.680814	7.556072	7.532279
8.33082	8.226437	8.194271	8.190618	8.242749	8.203339
8.28455	8.311837	8.277747	8.213268	8.065909	8.217894
5.274004	5.1792	5.239122	5.26743	5.187983	5.223846
4.221396	4.285508	4.265072	4.286613	4.319092	4.283622
6.803345	6.702096	6.702639	6.706039	6.826593	6.744573
6.695924	6.545468	6.532125	6.589267	6.446911	6.480453
9.471308	9.443857	9.425315	9.418778	9.461692	9.470727
8.512678	8.172991	8.354962	8.348843	8.008657	8.50674
8.388468	8.313568	8.27099	8.328648	8.141598	8.41444
10.429351	10.354773	10.425989	10.343047	10.322611	10.383728
10.329696	10.404125	10.298724	10.330906	10.321989	10.279511
4.720193	4.945028	4.796572	4.831394	4.919528	4.893505
9.950245	9.984497	9.961523	10.013583	9.99395	9.914883
4.666202	4.714732	4.855749	4.733607	4.663119	4.708855
3.081246	3.07335	3.052808	3.07305	3.118442	3.027274
9.062488	8.722008	8.832834	8.941678	8.656393	8.89712
7.102397	6.751369	6.811421	6.824466	6.492778	6.841548
5.893345	5.993234	6.091444	5.890598	5.86988	5.848645
7.438369	7.440046	7.447027	7.257688	7.310615	7.247682
7.454564	7.517449	7.282912	7.461271	7.330365	7.427385
6.552807	6.582355	6.53694	6.555871	6.518985	6.627092
8.068604	8.199137	8.089667	8.092422	8.124159	8.129557
7.174424	7.287366	7.130491	7.144448	6.96615	7.049276
7.692154	7.58952	7.79617	7.658843	7.660177	7.744869
10.612759	10.709898	10.647266	10.656557	10.632924	10.673812
7.639163	7.799192	7.636026	7.718004	7.659914	7.668602
8.553114	8.391762	8.42667	8.460086	8.376102	8.545615
11.241379	11.240176	11.181552	11.201457	11.169219	11.173617
8.729058	8.650139	8.592663	8.549368	8.610549	8.595143
4.81879	4.953905	4.918831	4.780801	4.920899	4.860718
8.635876	8.523152	8.517712	8.564711	8.479224	8.581468
9.836374	9.680078	9.664959	9.681392	9.56977	9.725948
8.693825	8.723633	8.698342	8.667024	8.674201	8.618527
7.975328	7.902162	7.70391	7.822322	7.894395	7.934875
9.759311	9.735604	9.765169	9.745012	9.711824	9.726279
8.219919	8.211403	8.153581	8.22235	8.180061	8.141675
4.496384	4.486253	4.448869	4.579228	4.495601	4.693324
7.735132	7.998809	7.869039	7.84309	7.712672	7.782542
8.469594	8.475716	8.403759	8.459926	8.346263	8.452967
8.59234	8.362673	8.437399	8.335796	8.308622	8.360419
9.321913	9.360529	9.296992	9.261686	9.32398	9.226487
8.843043	8.912701	8.827413	8.796913	8.884628	8.8934
7.613366	7.339441	7.291788	7.365861	7.274648	7.34015
8.813497	8.598596	8.650086	8.628424	8.512215	8.520333
8.360844	8.317505	8.296749	8.353267	8.270404	8.258301
6.955128	6.916628	6.909479	6.938786	6.763459	6.913322
6.683614	6.321625	6.522693	6.517759	6.168276	6.479708
7.110446	6.967192	6.972616	7.031914	6.995829	6.964071
8.438717	8.457818	8.396061	8.34364	8.269862	8.352458
7.910768	7.920983	7.916223	7.959358	7.929005	7.841567
6.458371	6.245369	6.150718	6.295172	6.130735	6.288747
7.850325	7.970392	7.836321	7.869737	7.794888	7.640911
8.608909	8.639799	8.577617	8.568567	8.570498	8.411939
7.855813	7.900892	7.923744	7.912146	7.938267	7.931632
9.683857	9.57257	9.601818	9.54768	9.378383	9.618321
5.801282	5.915047	5.98493	6.015507	5.922421	5.925833
9.272361	9.271884	9.259008	9.274878	9.253362	9.223344
7.998516	8.002156	7.98637	7.924926	8.02197	7.95875
7.731014	7.641751	7.661193	7.611897	7.581688	7.589879
3.36752	3.56577	3.480334	3.495544	3.555006	3.572175
7.920591	7.918484	7.970222	7.881924	7.935087	7.892552
7.710492	7.738402	7.684015	7.573289	7.491815	7.561042
5.6069	5.78756	5.653314	5.689928	5.823769	5.793609
5.878033	5.843289	5.841993	5.904513	5.973301	5.896536
6.404538	6.399641	6.299897	6.375459	6.168491	6.314204
8.597841	8.375801	8.480057	8.575592	8.405414	8.560247
7.713881	7.754619	7.69875	7.677424	7.700458	7.667681
7.816914	7.878763	7.874436	7.746505	7.683369	7.663601
9.837507	9.843331	9.747437	9.712381	9.712989	9.76575
7.712055	7.738899	7.64508	7.686645	7.595333	7.758672
7.936065	8.029597	7.964508	7.967854	7.965451	7.821254
7.528546	7.448936	7.513073	7.453421	7.472042	7.438105
7.892651	7.856067	7.811094	7.820101	8.012312	7.903384
8.913409	8.851179	8.826918	8.78872	8.732554	8.830109
8.817512	8.757637	8.762702	8.770598	8.608638	8.568379
8.426616	8.467681	8.400787	8.361768	8.502578	8.383422
5.1317	5.296236	5.122177	5.234437	5.393214	5.215136
9.331426	9.264504	9.321212	9.333987	9.345594	9.310192
6.519443	6.40368	6.442349	6.530853	6.58792	6.377525
7.287299	7.274671	7.291426	7.419739	7.286902	7.160352
8.080039	7.977827	8.043225	8.096315	7.980287	8.040457
8.549566	8.455231	8.331034	8.503723	8.432417	8.477265
10.917443	10.939509	10.886698	10.908109	10.900788	10.879729
6.84422	6.942474	6.910048	6.934138	6.868853	6.758424
6.508495	6.4809	6.491837	6.515228	6.469225	6.450862
6.814664	6.803175	6.878756	6.88326	6.895341	6.834686
8.355634	8.239526	8.178161	8.315879	8.309779	8.350362
8.558097	8.629549	8.563107	8.518767	8.429191	8.438214
9.756462	9.802904	9.73478	9.77347	9.632503	9.628299
7.772262	7.809542	7.892071	7.75583	7.675281	7.686537
5.851612	6.068788	6.066545	6.0047	6.168025	5.944491
9.367897	9.297965	9.266509	9.298336	9.101559	9.341972
4.081633	4.155141	4.011409	4.059236	3.892522	4.117159
7.453735	7.201225	7.264511	7.396377	7.204336	7.369157
6.809599	6.595651	6.617405	6.578225	6.304334	6.774471
7.648884	7.545343	7.48993	7.601958	7.513026	7.571304
6.251083	6.289388	6.296187	6.309103	6.373973	6.380407
6.577971	6.690877	6.497307	6.715751	6.486911	6.499235
9.588175	9.720804	9.656694	9.648064	9.629506	9.579013
6.956332	6.747978	6.895946	6.800688	6.576326	6.718754
8.276103	8.060193	8.192832	8.121237	8.131967	8.334826
7.567663	7.373047	7.478932	7.295108	7.270393	7.451164
8.307571	8.245267	8.205886	8.209417	8.166427	8.289772
8.430581	8.23409	8.231985	8.322052	8.41298	8.406452
5.831208	5.788702	5.704012	5.792755	5.888323	5.884649
5.90509	5.806744	5.86311	5.872008	6.010163	5.875268
4.90418	4.750233	4.737201	4.754997	4.571929	4.759166
7.89073	7.654657	7.662229	7.64206	7.679832	7.58036
4.688346	4.755913	4.706498	4.818143	4.889643	4.66395
3.61656	3.67964	3.73138	3.721982	3.696918	3.76933
9.893681	9.921956	9.9017	9.812466	9.816913	9.85289
10.958059	10.995779	10.975564	11.025844	10.972419	10.962781
10.850567	10.793942	10.761226	10.724721	10.819857	10.834276
8.565267	8.225685	8.469713	8.566241	8.170219	8.541843
6.930402	6.957584	6.887037	6.938086	6.804323	6.817441
6.297002	6.060648	6.0528	6.241922	5.963942	6.047174
7.239052	7.281725	7.247038	7.172119	7.120023	7.261639
8.332942	8.287889	8.32922	8.314937	8.333535	8.28433
7.219518	7.064071	6.9854	6.97682	6.916292	7.069475
7.679125	7.452838	7.489552	7.599066	7.30593	7.476996
8.774705	8.87428	8.731065	8.796795	8.730524	8.629785
8.265566	8.383226	8.351021	8.180632	8.295464	8.31795
6.143019	6.112082	6.063544	6.072552	6.211674	6.032149
8.93334	8.927229	8.948228	8.938992	8.973691	8.922434
7.954498	7.992349	8.013286	8.001358	7.889794	7.887653
6.22951	6.279978	6.165884	6.192678	6.088792	5.89298
7.85066	8.019155	7.920576	7.848595	7.834887	7.737338
9.110754	8.947235	8.980943	9.001574	8.79198	9.045806
9.859746	9.949016	9.87635	9.823985	9.739608	9.825588
10.100399	9.863542	9.923194	9.998239	9.866457	10.089075
3.67878	3.69926	3.54672	3.690353	3.627491	3.744561
7.586118	7.778688	7.632431	7.56498	7.664854	7.539523
7.984142	7.954631	7.922806	7.883791	7.817711	7.886213
8.395716	8.40552	8.404707	8.316453	8.35793	8.24226
8.626456	8.570782	8.65804	8.691924	8.631249	8.719153
9.279495	9.311839	9.256284	9.196989	9.114368	9.218265
7.783776	7.725864	7.746679	7.652623	7.661136	7.806701
6.582339	6.658432	6.688315	6.548858	6.63503	6.803383
5.201924	5.214164	5.178444	5.089908	5.002964	5.149354
7.100516	7.126413	7.125458	7.082482	6.889263	6.917438
8.727752	8.692865	8.743959	8.700067	8.693854	8.675872
8.445137	8.459101	8.364637	8.354894	8.345206	8.35297
8.779215	8.572221	8.602118	8.616785	8.468075	8.723297
8.166201	8.088655	8.106984	8.080004	7.925179	8.266128
8.465715	8.427851	8.431977	8.470078	8.511727	8.539477
7.957738	7.782537	7.984095	7.919752	7.855392	7.919752
9.659055	9.571665	9.612154	9.521625	9.514943	9.611915
6.784064	6.683035	6.652542	6.625573	6.328554	6.701576
6.326898	6.20113	6.356978	6.074018	5.986253	6.203662
6.841353	6.794329	6.736233	6.740081	6.772023	6.89151
6.994124	6.870583	6.800722	6.88326	6.685952	6.624263
6.99864	6.961195	6.995644	6.924142	6.969445	6.977284
6.352365	6.417483	6.490103	6.496847	6.47727	6.503697
9.055469	8.959357	9.017734	8.970687	8.999345	9.071694
5.351998	5.470604	5.386575	5.365615	5.390177	5.404237
9.74168	9.744351	9.781292	9.783375	9.716914	9.668234
6.932612	7.04853	6.991686	6.959774	7.047067	6.969839
7.998788	7.912741	7.8254	7.821126	7.88413	7.96092
5.335153	5.332849	5.297615	5.212261	5.067874	5.296007
6.170163	6.030529	6.100758	6.203302	5.652053	6.12468
10.099988	9.925073	10.091269	9.998664	9.911442	10.133429
12.04412	11.822844	11.908286	12.007598	11.925452	12.031388
9.458031	9.538647	9.490727	9.42001	9.442614	9.405202
7.071457	6.969046	7.037486	7.075665	7.067628	7.062038
9.255629	9.154977	9.214908	9.173383	9.039204	9.330434
8.100314	7.985197	8.04489	7.98754	7.882772	8.000839
7.355931	7.263045	7.249741	7.29523	7.080281	7.236386
10.662253	10.576821	10.580647	10.492483	10.419182	10.46751
9.291404	9.188205	9.193594	9.147234	9.149981	9.230697
8.773073	8.745922	8.78001	8.822624	8.775527	8.709243
8.689404	8.724916	8.614948	8.614477	8.691946	8.610535
8.515604	8.478303	8.431198	8.440582	8.264211	8.44929
5.159324	5.094607	5.136651	5.010026	5.045603	5.027963
10.177741	10.21697	10.173895	10.14284	10.254534	10.196706
6.699029	6.800372	6.724551	6.814141	6.594229	6.757434
5.416348	5.462666	5.502052	5.432187	5.375185	5.519374
6.645425	6.799394	6.582611	6.725944	6.621511	6.62638
5.74121	5.829053	5.940799	5.813364	5.863262	5.898189
6.25232	6.257214	6.333767	6.302098	6.355789	6.225374
5.688348	5.652801	5.77494	5.799328	6.019892	5.923453
7.083104	7.05764	7.06482	7.017771	7.216547	7.120972
6.855082	6.802701	6.751149	6.864754	6.639681	6.489581
8.62397	8.294568	8.407567	8.489482	8.104294	8.526022
8.082218	8.063642	8.067283	8.054417	8.058362	8.098295
7.434274	7.467609	7.493825	7.364136	7.336298	7.344291
5.333933	5.122436	5.300624	5.217119	5.164415	5.105424
8.705025	8.54298	8.591166	8.616411	8.347319	8.645162
7.632619	7.653886	7.622605	7.589976	7.531037	7.564444
7.54866	7.470044	7.456044	7.536304	7.439751	7.41954
8.120254	8.067839	8.058807	8.085605	8.137129	8.174458
9.041664	8.993873	8.960579	8.975963	8.932326	8.943575
9.067262	8.721485	8.876866	8.771049	8.695436	8.797519
9.710368	9.70355	9.724017	9.691482	9.678248	9.611955
10.676135	10.641603	10.660295	10.637957	10.643494	10.735768
7.12423	6.9205	7.064456	6.975524	6.779651	6.840039
10.697002	10.54109	10.661856	10.669855	10.493228	10.699789
11.331781	11.287484	11.321815	11.32631	11.293718	11.361012
6.007757	6.031608	5.992744	5.994707	5.974143	5.662584
6.976224	6.872747	6.907078	6.839827	6.709903	6.676282
7.188132	6.874734	7.004987	7.019161	6.744245	6.926823
10.074746	10.052842	9.969496	9.942219	9.894974	10.057055
9.181152	9.059717	9.112588	9.169665	8.825815	9.086498
7.890151	7.924646	7.810261	7.820409	7.837142	7.828835
7.754566	7.694105	7.659036	7.666087	7.468131	7.735723
8.482092	8.377716	8.37088	8.296953	8.315057	8.44594
7.360088	7.355711	7.428863	7.356403	7.348388	7.329531
6.180212	6.206951	6.125191	6.133466	6.116276	6.07241
7.220748	7.298273	7.212947	7.27536	7.166251	7.097421
10.435834	10.264457	10.295668	10.395205	10.219175	10.395229
7.039624	6.744053	6.847342	6.775987	6.316981	6.758354
5.73765	5.834117	5.77208	5.823355	5.692735	5.862453
6.230027	6.13899	6.17414	6.132524	6.171079	6.111583
5.315247	5.36808	5.366186	5.257891	5.273952	5.240007
5.544973	5.577222	5.543626	5.553578	5.284881	5.562577
9.122802	9.1687	9.116519	9.119067	9.142833	8.998714
6.983422	7.155436	7.242608	7.209269	7.317705	7.238362
10.551794	10.534324	10.546895	10.499819	10.510541	10.49604
10.695536	10.696177	10.663505	10.671737	10.655544	10.6586
7.166284	6.982855	6.961653	6.914968	6.584091	7.045673
8.964342	8.868666	8.870962	8.871767	8.768319	8.877395
9.663429	9.726103	9.590955	9.625719	9.665894	9.610216
4.347315	4.464354	4.340059	4.460973	4.248158	4.484346
6.845028	6.891581	6.840456	6.876682	6.867196	6.828208
9.451893	9.48653	9.45828	9.50561	9.365648	9.31672
9.483745	9.574198	9.392588	9.50355	9.392139	9.409659
8.748992	8.706294	8.73174	8.715681	8.593117	8.80695
8.121482	8.175134	8.155746	7.953631	8.109149	8.171605
5.497689	5.816512	5.574664	5.653694	5.67613	5.768642
4.195698	4.265798	4.344631	4.313647	4.37739	4.368761
7.433996	7.28596	7.400923	7.263399	7.297203	7.370601
7.425651	7.250505	7.212817	7.272074	6.935436	7.262566
6.250659	6.170343	6.141581	6.145123	6.260596	5.969651
6.698243	6.569808	6.525383	6.521803	6.470018	6.611306
3.849876	3.821139	3.825286	3.850093	3.949126	3.866126
7.349448	7.399266	7.362606	7.389384	7.306432	7.251828
6.920545	6.833047	6.806817	6.80958	6.855141	6.692356
9.6212	9.686084	9.571866	9.614877	9.576948	9.555342
6.615106	6.607134	6.408948	6.479645	6.537805	6.58648
9.478713	9.520955	9.445016	9.366728	9.478806	9.489424
6.721051	6.831619	6.679609	6.734683	6.732194	6.659905
9.117984	9.152917	9.140257	9.125445	8.878971	9.048663
8.982622	8.904217	8.950411	8.843552	8.806495	8.887512
9.790672	9.722625	9.706993	9.70964	9.720927	9.813073
10.209833	10.135823	10.14929	10.167469	10.242866	10.319554
5.566943	5.740589	5.64502	5.746711	5.694573	5.755189
7.273998	7.042959	7.11989	7.072871	6.887249	7.12066
8.977449	9.015704	9.02843	8.979734	8.876464	8.882761
5.664987	5.566196	5.71028	5.601726	5.63328	5.733767
6.854576	6.877415	6.904879	6.950563	6.982067	6.881542
7.579483	7.554206	7.648721	7.573504	7.556272	7.474925
7.941938	7.761718	7.840567	7.715854	7.543308	7.768431
5.132676	5.22474	5.177171	5.209466	5.094119	5.204437
6.540779	6.619837	6.686965	6.802238	6.752811	6.612155
8.720608	8.781821	8.70733	8.735403	8.648016	8.721179
6.782149	6.858851	6.777178	6.790491	6.74706	6.683481
6.965001	6.915488	6.939431	6.908232	6.818688	6.873132
7.300946	7.161714	7.165999	7.3241	7.182847	7.11347
7.089041	6.896699	6.881659	6.874989	6.528767	6.965006
7.03756	7.200864	7.178511	7.171166	7.076357	7.020655
8.072886	8.046373	8.092225	8.05522	7.969507	7.969614
6.007576	5.756329	5.835734	5.90653	5.853949	6.098014
9.873134	9.694786	9.748702	9.743205	9.65891	9.881667
7.711794	7.493576	7.556391	7.661255	7.306902	7.710007
9.506689	9.355775	9.407704	9.518473	9.352392	9.259755
11.355561	11.128995	11.197294	11.323241	11.354461	11.386882
6.785826	6.794927	6.754889	6.799012	6.629198	6.677976
6.046723	5.999824	6.011737	6.072194	6.069836	6.050602
7.10303	7.068453	7.090013	7.076134	6.925545	7.078884
5.672619	5.701214	5.710587	5.68696	5.786605	5.759637
9.229049	9.184161	9.15941	9.170015	9.075089	9.059962
7.062061	7.049721	7.011185	6.921835	7.009158	7.059125
9.424125	9.335359	9.370839	9.278985	9.096842	9.280173
5.63025	5.616354	5.516495	5.31466	5.510655	5.466883
9.016208	9.067999	9.040317	8.971859	9.043819	8.880643
9.720698	9.666596	9.648492	9.66917	9.534777	9.542786
6.124213	6.215161	6.263975	6.252164	6.293681	6.42019
7.537305	7.403106	7.503314	7.372953	7.320893	7.376311
4.345142	4.198023	4.333706	4.202414	3.912977	4.179112
5.213274	5.236217	5.106902	5.288345	5.481865	5.295774
7.182084	7.230912	7.157561	7.123491	7.076121	7.126898
7.902202	7.878938	7.84111	7.885335	7.800446	7.930685
8.623544	8.655711	8.598974	8.662941	8.429884	8.434864
8.098354	8.244392	8.101973	8.142737	8.152296	8.162529
7.270394	7.242065	7.161509	7.188293	7.134552	7.161587
5.864431	6.022796	5.998218	5.837883	5.882087	5.811196
3.211065	3.202642	3.30503	3.231212	3.206443	3.24491
7.348816	7.15216	7.155232	7.268946	7.124184	7.278132
9.356815	9.331259	9.350417	9.357435	9.384979	9.284967
5.329249	5.617761	5.52095	5.510172	5.731502	5.649922
8.069712	8.175161	8.04993	8.032497	8.07594	8.071019
9.252837	9.070343	9.043713	9.243584	8.999035	9.085253
10.344804	10.519316	10.43248	10.307239	10.429023	10.423329
6.780358	6.846392	6.641997	6.663623	6.808321	6.771373
8.30863	8.324909	8.237215	8.231463	8.131457	8.15653
7.487909	7.466624	7.483589	7.563075	7.531776	7.477867
6.982957	7.026597	7.012002	7.022663	7.029149	6.950337
8.067795	7.715405	7.93878	7.920409	7.542458	8.066274
6.624096	6.555402	6.679291	6.5919	6.537774	6.550709
9.855502	9.76967	9.786908	9.826585	9.846695	9.777764
12.244702	12.278253	12.251029	12.246026	12.254814	12.275162
6.939987	7.118179	7.032562	6.978596	7.070148	6.993691
8.37501	8.407715	8.38003	8.340777	8.24214	8.284198
6.768824	6.770143	6.797994	6.758225	6.704661	6.654422
8.171082	8.083372	8.131459	8.245962	8.054733	8.096282
5.584155	5.455208	5.407406	5.415827	5.255453	5.67038
3.513206	3.603539	3.531294	3.461635	3.647549	3.484257
4.969702	5.177493	5.065198	5.146357	5.316876	5.256957
4.833814	5.004959	5.112624	4.982896	5.143932	4.964823
8.308529	8.33139	8.295901	8.177764	8.295816	8.21982
5.971292	5.977276	5.988509	5.918889	5.966872	6.068348
7.01652	7.14209	7.00094	7.003131	6.826561	7.087921
9.084327	9.053623	9.034632	9.032037	9.077771	9.091949
9.140355	9.255955	9.15298	9.127138	9.212745	9.134947
9.31721	9.089548	9.189516	9.198883	8.980316	9.180637
6.192673	6.312136	6.385069	6.35804	6.465235	6.414357
5.208882	5.279646	5.221957	5.216638	5.258517	5.176443
4.125526	4.229525	4.120043	4.202957	4.067591	4.205206
7.297638	7.292254	7.305179	7.228512	7.309101	7.317952
7.735953	7.793278	7.775284	7.698426	7.772517	7.785072
6.208159	6.01395	5.893724	5.840374	5.972141	5.970835
7.09488	6.98523	6.963954	6.908453	6.985377	6.981438
7.078419	7.038369	7.003382	7.011448	6.917327	7.011682
8.023937	8.07677	7.957574	8.014175	7.919476	8.001183
8.591196	8.629495	8.614659	8.534908	8.571024	8.618843
7.512734	7.531124	7.527507	7.607848	7.440467	7.396473
7.764359	7.73139	7.686912	7.834905	7.691633	7.694321
6.411182	6.338649	6.293952	6.336088	6.306809	6.442788
4.347343	4.455151	4.331545	4.526553	4.388003	4.452148
7.682345	7.731474	7.568424	7.562098	7.412893	7.538847
8.221899	8.23204	8.164266	8.231545	8.173189	8.171921
7.435602	7.329703	7.345187	7.278784	7.33425	7.374517
6.939596	6.946792	6.875861	6.963767	6.867196	6.860147
5.678013	5.760298	5.814001	5.903294	5.648802	5.757279
3.843236	3.965047	3.885601	3.896699	3.999126	4.024957
5.456094	5.300491	5.276673	5.185983	5.225373	5.165292
6.449116	6.383463	6.33275	6.330452	6.344271	6.213804
7.54866	7.393401	7.388946	7.376977	7.210199	7.410791
6.164643	6.184522	6.249532	6.139003	6.181403	6.146585
8.190157	8.232413	8.114354	8.203947	8.079671	8.138658
8.068883	8.025961	7.878445	7.929719	7.75317	7.906045
7.629046	7.647032	7.529925	7.496962	7.446419	7.630044
8.730817	8.749105	8.781029	8.666175	8.718502	8.69655
7.939674	7.963394	7.915765	7.934451	7.916072	7.844216
6.48688	6.205979	6.397105	6.396745	6.154013	6.245384
8.096794	8.136121	8.096642	8.098912	8.144424	7.98464
6.740694	6.713524	6.738873	6.631242	6.641461	6.699138
7.339946	7.221786	7.287601	7.337722	7.083706	7.356753
10.714539	10.693469	10.68682	10.688456	10.504309	10.599589
9.214408	9.278913	9.18803	9.146162	9.158206	9.139394
5.045359	5.341558	5.102918	5.220465	5.370759	5.260584
7.038313	7.077131	7.239339	7.151166	7.204586	7.185405
9.295105	9.306771	9.344079	9.321013	9.470857	9.327464
6.170235	6.24719	6.176774	5.965343	5.840339	5.961101
4.421263	4.419399	4.499779	4.427351	4.330114	4.423368
7.765563	7.756931	7.759368	7.768862	7.695107	7.757028
5.879858	5.882967	5.863428	5.892154	5.479722	5.822111
5.195287	5.143704	5.031338	5.228948	5.095065	5.08247
8.046425	8.101528	7.998662	8.05169	7.992202	7.995422
10.725315	10.602215	10.6743	10.722221	10.61656	10.636929
9.801208	9.80729	9.723912	9.704927	9.692547	9.673907
9.332978	9.198413	9.200845	9.178355	8.812417	9.202462
5.276043	5.336096	5.352486	5.140646	5.309743	5.250145
8.579694	8.711971	8.587227	8.561348	8.557562	8.603674
6.854386	6.818138	6.794003	6.73553	6.81747	6.710887
7.652031	7.629166	7.628089	7.522333	7.49302	7.542081
9.117537	9.064035	9.0783	9.060613	9.040636	9.019014
9.62453	9.707003	9.58512	9.612619	9.815739	9.619597
8.760414	8.488798	8.618412	8.64769	8.450509	8.65969
6.312817	6.381725	6.234609	6.321837	6.377093	6.298689
6.852399	7.007814	6.888414	6.938832	6.992708	6.929622
8.088553	8.161612	8.078174	8.063158	7.968289	7.944141
6.674766	6.421987	6.478232	6.562743	6.317366	6.555231
7.488329	7.50129	7.470437	7.471632	7.476241	7.221222
5.706357	5.449943	5.76807	5.757912	5.821661	5.66831
6.298253	6.407532	6.413527	6.313376	6.371106	6.3224
8.443468	8.489641	8.383111	8.439916	8.281643	8.360607
7.314381	7.261062	7.280363	7.172523	7.198117	7.194979
9.878345	9.863637	9.831733	9.838203	9.811987	9.830388
7.840164	7.875711	7.800129	7.912724	7.866875	7.714334
8.790948	8.712356	8.733162	8.773342	8.692063	8.648416
11.458628	11.446425	11.448589	11.501116	11.378852	11.45993
7.724817	7.646705	7.765864	7.656954	7.683263	7.669363
4.464597	4.533242	4.637544	4.611332	4.476294	4.502255
8.12287	8.002639	8.004006	8.072386	7.826339	8.001726
6.643607	6.336581	6.598468	6.509144	6.530565	6.620957
7.846877	7.814882	7.680743	7.70413	7.64208	7.727379
7.300609	7.378416	7.324016	7.441539	7.437591	7.226869
8.932899	8.964056	8.94508	8.97056	8.841075	8.915252
7.839489	7.56674	7.642236	7.71763	7.492337	7.663392
8.356391	8.316238	8.313368	8.292964	8.111618	8.287351
9.214301	9.215226	9.100581	9.24318	9.054315	9.068446
8.71075	8.676135	8.558504	8.599178	8.551836	8.522424
8.78819	8.759183	8.838042	8.697114	8.693656	8.739649
8.380595	8.382904	8.407948	8.374679	8.286831	8.334414
6.548907	6.68149	6.673068	6.360693	6.418418	6.404317
6.108914	5.990659	6.00085	6.020517	5.946846	5.954373
7.381031	7.142399	7.192307	7.057708	7.168166	7.13744
5.69818	5.720939	5.459897	5.546143	5.403342	5.33676
6.371125	6.438446	6.259686	6.392467	6.43454	6.415262
7.384334	7.311494	7.351617	7.392975	7.214677	7.348558
7.886338	7.796289	7.777614	7.69567	7.627702	7.800091
5.220725	5.133889	5.153615	5.131795	4.853077	5.166476
5.474159	5.546488	5.605404	5.726295	5.532436	5.602935
7.089637	6.801617	7.119869	6.937956	6.534899	6.869905
6.943388	6.897873	6.799731	6.877049	6.869813	6.932368
7.576206	7.62528	7.605012	7.716398	7.586553	7.560534
8.248099	8.089234	8.258112	8.2447	8.130765	8.22265
5.663427	5.473295	5.583727	5.474108	5.476835	5.630378
9.792985	9.73532	9.748959	9.699702	9.736525	9.808713
8.008717	7.797745	7.976255	7.851895	7.848964	7.771482
7.561732	7.580317	7.539749	7.505144	7.651538	7.437164
9.22166	9.149018	9.254789	9.182043	9.033269	9.127173
8.963715	8.953809	8.861796	8.924736	8.924943	8.889616
9.29687	9.329116	9.267523	9.240641	9.242245	9.196974
8.942537	8.926128	8.919898	8.854643	8.8017	8.901013
7.699874	7.719198	7.618217	7.653479	7.604045	7.649868
7.484681	7.136849	7.245514	7.465329	7.028133	7.271053
7.566107	7.560792	7.529347	7.542841	7.291578	7.435052
7.802623	7.885836	7.84946	7.878902	7.777335	7.858234
6.334426	6.279358	6.178657	6.055791	5.939818	6.326463
6.950384	6.947444	6.871571	6.838062	6.958036	6.930636
8.295924	8.320171	8.335297	8.218768	8.297749	8.265125
8.08359	8.104238	8.117184	8.102882	8.224009	8.09469
8.13274	8.231783	8.209192	8.154751	8.135631	8.149287
10.02902	10.075201	10.064824	10.031149	9.987667	10.025237
7.13405	7.260019	7.280632	7.267904	7.250798	7.126215
3.327236	3.45969	3.434669	3.394407	3.511322	3.375154
4.737994	4.749342	4.68573	4.76653	4.733577	4.776161
3.028251	3.110035	3.059025	3.099767	3.124319	3.062282
7.974477	7.963288	7.884186	7.899673	7.889816	7.831806
6.373647	6.200662	6.05296	6.192875	5.902613	6.219259
6.599791	6.482985	6.55539	6.495691	6.489137	6.530878
7.81647	7.800898	7.711808	7.680839	7.713187	7.762958
6.361861	5.946655	5.979672	6.188665	5.731976	6.028327
8.005965	7.925592	7.887476	7.969007	7.663116	7.891067
6.768824	6.612743	6.668665	6.718049	6.51432	6.793047
8.60845	8.321899	8.468882	8.410493	8.194809	8.375257
7.025348	6.93161	6.970468	6.981119	6.941724	6.945663
9.574952	9.600343	9.607174	9.616372	9.512523	9.542457
8.203185	8.079727	8.120167	8.073457	7.951268	8.197616
7.296932	7.185293	7.160419	7.152277	7.104212	7.147475
7.300279	7.288511	7.278395	7.291469	7.021766	7.162331
5.769369	5.86573	5.838459	5.754599	5.469316	5.69761
6.464171	6.190978	6.131761	6.347165	5.592381	6.215782
7.696878	7.504569	7.674971	7.662025	7.459545	7.540129
7.22386	7.38591	7.368765	7.356403	7.466513	7.326012
7.257396	7.18396	7.012315	7.079921	7.062286	7.179057
5.60468	5.764998	5.725505	5.802122	5.741932	5.569937
7.11616	7.129049	7.089548	7.012442	7.010114	6.946088
7.232325	7.20036	7.212497	7.195464	7.220532	7.084758
7.639466	7.723253	7.712785	7.712196	7.583354	7.634811
6.096776	5.995927	6.097576	6.01957	6.172592	6.024938
6.797624	6.870113	6.761138	6.743992	6.837557	6.696658
6.995228	6.897749	6.923023	6.807638	6.742435	6.74997
8.120159	8.14192	8.045991	8.147247	7.827529	8.127443
8.766261	8.828388	8.733862	8.653874	8.673603	8.730124
4.42841	4.680194	4.654395	4.620589	4.669326	4.484242
7.738535	7.860769	7.906018	7.829727	7.816725	7.642954
9.260187	9.229843	9.187112	9.147358	9.145138	9.095008
10.56795	10.469823	10.510987	10.476244	10.298905	10.456837
7.400447	7.163871	7.079668	7.220278	6.843054	7.042507
4.445786	4.459711	4.573048	4.377445	4.793851	4.432726
6.098244	6.250135	6.316455	6.27484	6.289371	6.225979
5.509773	5.379624	5.442655	5.473181	5.280695	5.662584
7.917552	7.844276	7.958113	7.905318	7.748988	7.763202
6.769162	6.699297	6.738774	6.746471	6.847575	6.821589
4.452798	4.205211	4.299397	4.298326	4.016332	4.073754
6.569227	6.672878	6.648624	6.688418	6.741671	6.747457
5.563793	5.533707	5.519026	5.566306	5.61484	5.784829
7.731275	7.742416	7.728568	7.7527	7.652051	7.782777
8.391819	8.274082	8.372146	8.319683	8.170112	8.385474
8.748907	8.796982	8.809927	8.780833	8.569859	8.6802
3.45218	3.484729	3.508839	3.53139	3.42889	3.459826
7.578898	7.562065	7.533394	7.471978	7.526837	7.773626
6.926921	7.020153	7.010492	7.046186	7.112852	7.06658
7.938082	7.815095	7.951695	7.834639	7.711533	7.84485
3.909532	3.922714	3.958478	4.145733	4.000483	4.094547
4.958849	4.95419	5.107763	4.969983	5.166245	4.985813
5.266844	5.371358	5.365317	5.269447	5.428153	5.437969
9.935021	9.887681	9.855254	9.853311	9.782952	9.787904
6.955167	7.308791	7.161299	7.109912	7.186321	7.030525
7.141292	6.8776	6.978053	7.046482	6.874379	7.095127
7.805164	7.764842	7.812434	7.822901	7.710354	7.659073
8.186247	7.950345	8.059684	8.126809	7.993899	8.090338
8.701661	8.519159	8.604128	8.630325	8.54095	8.620612
6.380581	6.355755	6.308982	6.209235	6.262012	6.296681
6.891289	7.11784	6.990194	6.888348	7.006048	6.972533
8.097331	8.086441	7.932697	7.915633	8.070472	8.077533
5.513997	5.73716	5.592937	5.597402	5.728638	5.472473
7.317601	7.279714	7.269597	7.208203	7.155813	7.227105
7.755119	7.633187	7.668618	7.556783	7.576328	7.701631
4.287886	4.300326	4.389998	4.193677	4.307925	4.267903
5.237009	5.414011	5.313644	5.382284	5.268196	5.299801
7.136691	7.048276	6.95309	7.006378	6.79219	7.004439
7.769918	7.851561	7.773346	7.779492	7.548204	7.567121
7.425054	7.347121	7.330957	7.369456	7.283242	7.258087
8.61807	8.700141	8.686754	8.598405	8.636502	8.611618
8.04532	8.150907	8.173985	8.037717	7.996348	7.99546
9.384355	9.287947	9.274205	9.312787	9.198336	9.27148
5.714522	5.973427	5.790241	5.858033	5.995164	5.856491
8.096554	7.946403	7.916021	8.067561	7.777557	7.94855
10.042155	9.929279	10.013515	10.011672	9.906779	10.013926
9.410138	9.206039	9.232216	9.331161	9.307213	9.343067
11.161429	11.025505	11.065279	11.127636	10.967262	11.011852
6.496401	6.560591	6.284632	6.329916	6.191456	6.475838
4.936192	4.757576	4.695623	4.573018	4.57813	4.762711
9.101542	8.989834	9.126882	9.098215	9.02462	9.146648
9.118375	8.959275	9.026283	9.037463	8.979283	9.008387
9.376653	9.263271	9.269131	9.288447	9.17511	9.259846
8.439484	8.461384	8.511071	8.470761	8.502042	8.498397
8.306449	8.287813	8.319683	8.234395	8.190652	8.154062
6.707824	6.572317	6.75196	6.516975	6.501468	6.463351
4.642163	4.822288	4.821458	4.981543	4.902444	4.852304
10.233454	10.258064	10.263039	10.162317	10.14733	10.165203
10.855173	10.824061	10.871588	10.807073	10.705535	10.769314
8.340477	8.324348	8.281457	8.410493	8.327208	8.225628
10.035453	10.09558	10.013922	10.028534	10.001113	9.914596
5.239023	5.412798	5.239965	5.271387	5.405969	5.114798
6.002578	6.222055	6.207464	6.221434	6.206882	6.11878
5.820352	5.672728	5.76083	5.647865	5.916805	5.703783
5.807731	5.773847	5.752523	5.882173	5.640108	5.817521
7.112514	7.147455	7.100891	7.220916	7.021701	6.942687
9.059087	9.060132	9.0805	8.998308	8.967749	8.872474
5.897242	5.94596	5.853519	5.794669	5.816623	5.885436
5.188793	5.026806	5.105908	5.220034	5.196945	5.228824
6.397349	6.41214	6.538526	6.412282	6.489717	6.467078
6.637934	6.483951	6.572833	6.635725	6.634766	6.536511
7.287921	7.44159	7.374334	7.41028	7.370864	7.330105
7.634096	7.552138	7.536563	7.582115	7.50191	7.456643
5.67887	5.317621	5.548287	5.504012	5.260576	5.453123
8.43154	8.450005	8.414977	8.27116	8.345292	8.411047
8.397157	8.276979	8.285706	8.280364	8.346939	8.307496
7.44265	7.445865	7.371812	7.474548	7.40997	7.450646
7.314914	7.403113	7.415814	7.342628	7.260775	7.237712
7.873241	7.866666	7.907864	7.76632	7.839052	7.808971
6.909319	6.743397	6.615986	6.782439	6.449839	6.766068
8.477315	8.377137	8.515782	8.431769	8.334077	8.223458
5.030039	5.519992	5.282024	5.376388	5.478323	5.272364
9.391023	9.348791	9.315136	9.34244	9.352011	9.255822
4.003034	3.914874	3.985044	3.976587	4.119547	3.922751
3.527646	3.495215	3.660243	3.509553	3.278786	3.546615
7.334973	7.134357	7.155465	7.224235	7.01334	7.168067
7.571634	7.377016	7.401813	7.407007	7.415097	7.493172
7.015645	6.971865	7.059968	6.988385	7.02125	7.101324
5.69115	5.768615	5.64124	5.761138	5.506501	5.70423
8.540726	8.576949	8.540885	8.43382	8.469364	8.406298
10.124588	10.131023	10.066533	10.143766	9.994955	10.158979
8.918014	8.858536	8.855413	8.802606	8.773894	8.824114
7.177414	7.199882	7.327663	7.25501	6.985006	6.969543
8.386285	8.42592	8.310676	8.345164	8.362037	8.344714
3.874125	4.18466	4.14434	4.073434	4.048996	3.944213
7.206458	7.314395	7.076438	7.280717	7.305453	7.195431
10.659409	10.573628	10.586876	10.617267	10.503872	10.568501
5.866098	6.101905	6.070319	6.136197	6.09338	6.104249
8.896341	9.077739	8.94452	8.910857	8.910107	8.840112
4.322977	4.45919	4.468107	4.491059	4.649727	4.643678
3.801901	3.847566	3.842561	3.835537	3.898803	3.942161
3.977467	4.078935	4.03022	4.237302	4.279291	4.239539
5.613066	5.544517	5.456675	5.62665	5.608965	5.503627
5.899451	5.915918	5.865264	5.875479	5.651571	5.740213
8.141204	8.235557	8.175795	8.179419	8.017455	8.138019
3.87152	3.588109	3.880317	3.7222	3.821389	3.717496
8.538664	8.605753	8.595346	8.50611	8.734329	8.740082
6.695924	6.628936	6.677447	6.710974	6.418164	6.560417
6.686843	6.765527	6.546042	6.78813	6.670592	6.514353
5.140246	5.025152	5.122934	5.187373	5.196663	5.205501
9.39449	9.39016	9.330963	9.234819	9.294717	9.346414
8.166234	8.036141	7.990579	8.122008	7.923474	8.107561
10.544123	10.360413	10.31974	10.401136	10.40979	10.540683
9.352272	9.055168	9.080514	9.18271	9.002044	9.275061
9.857013	9.870418	9.803571	9.798161	9.708459	9.837322
6.990561	7.005309	6.94014	6.923237	6.918788	6.904285
8.653746	8.532811	8.534883	8.559081	8.446876	8.449143
7.978053	7.639862	7.743425	7.779501	7.591799	7.753514
7.949348	7.806063	7.740567	7.852683	7.678875	8.004056
7.267949	7.361252	7.271852	7.241173	7.238262	7.175569
10.067851	10.104943	10.065049	10.094427	10.014416	10.038418
7.377087	7.418678	7.404017	7.40881	7.323206	7.369488
7.344054	7.319597	7.23889	7.202197	7.258876	7.205179
8.687	8.711971	8.583199	8.662067	8.614089	8.605144
5.295192	5.379993	5.235064	5.229435	5.023974	5.115893
3.432555	3.354571	3.45924	3.466929	3.470884	3.42771
5.632292	5.828023	5.721857	5.730162	5.898239	5.695892
8.922308	8.90554	8.847237	8.97337	8.840539	8.786444
7.158889	6.796615	7.05268	7.006057	6.870516	7.168067
5.715263	5.596267	5.801964	5.658033	5.620446	5.74812
7.160225	7.151007	7.128334	7.027841	7.041871	7.007516
7.763188	7.75606	7.688166	7.756972	7.647221	7.740859
6.158953	5.855594	5.788995	5.960944	5.691632	5.861479
3.481484	3.505591	3.4252	3.551948	3.387738	3.529296
7.632376	7.686981	7.642656	7.661883	7.727928	7.588355
5.309226	5.277682	5.200002	5.218752	5.224227	5.309733
7.802194	7.907691	7.786257	7.734841	7.879416	7.802612
7.653408	7.588406	7.514742	7.596495	7.361941	7.53276
7.771566	7.688476	7.790607	7.69004	7.645727	7.66439
10.5046	10.13399	10.312245	10.344713	10.211014	10.532841
7.268496	7.193565	7.234877	7.187373	7.021599	7.019342
4.377943	4.396281	4.395041	4.393174	4.406572	4.268607
5.537576	5.493124	5.651787	5.643693	5.576523	5.671254
6.844735	6.715533	6.785943	6.744505	6.823863	6.753532
7.856365	7.700855	7.733249	7.521387	7.579659	7.808241
7.180637	7.274233	7.099273	7.159159	7.191066	7.177425
6.469196	6.498512	6.470353	6.520904	6.421097	6.337451
8.831435	8.661686	8.726477	8.72553	8.482434	8.597309
6.767771	6.652458	6.714869	6.632779	6.649649	6.784123
3.43905	3.360183	3.305614	3.395084	3.228971	3.254621
8.979268	8.820614	8.894098	8.935719	8.843306	8.976336
7.922546	7.881428	7.789565	7.856473	7.851469	7.812717
8.658236	8.677291	8.61592	8.588181	8.52224	8.478629
5.723029	5.780293	5.613852	5.685087	5.761563	5.681337
6.935353	7.022002	7.016048	6.983719	7.075991	7.023799
5.182447	5.328802	5.256344	5.211089	5.414219	5.203011
4.124016	4.063585	3.875656	4.009965	4.00323	3.886554
10.673148	10.63123	10.664668	10.548938	10.698575	10.665735
6.820113	6.831622	6.81949	6.741306	6.931314	6.684542
3.081979	3.177474	3.235026	3.210627	3.148206	3.332897
7.587093	7.423017	7.495186	7.344883	7.21522	7.461537
8.690005	8.510194	8.568115	8.592147	8.514529	8.664735
8.304737	8.32001	8.240498	8.281324	8.387059	8.308639
7.410736	7.37442	7.426782	7.407812	7.421342	7.416528
4.848256	4.79913	4.999178	4.897144	4.816315	4.537135
8.800046	8.559679	8.689334	8.580346	8.394219	8.68866
9.080993	8.997251	9.078211	8.98307	8.931191	8.984093
7.500587	7.350353	7.405586	7.326333	7.329671	7.506939
7.168699	7.077249	7.046361	7.03529	7.120056	7.091403
6.704612	6.788384	6.691968	6.725495	6.72666	6.644743
6.850704	6.828427	6.821094	6.837727	6.826791	6.78927
5.987981	6.209665	5.908825	6.18397	6.05601	6.119942
6.980626	7.04853	7.063913	7.065864	7.081671	7.106414
5.342453	5.462666	5.421482	5.463498	5.182999	5.622158
7.821409	7.74801	7.826263	7.878109	7.691323	7.814687
7.756582	7.926623	7.814027	7.827597	7.838066	7.963482
8.021866	7.795253	7.797242	7.90199	7.530472	7.970957
6.070106	6.106837	6.255302	6.229089	6.206912	6.257904
7.927137	7.969104	7.979044	7.984769	8.075184	8.039798
7.249325	7.238932	7.292714	7.169544	7.170776	7.230522
5.283815	5.320984	5.325102	5.235651	5.424403	5.3981
6.556424	6.710006	6.610587	6.706183	6.76912	6.651426
7.307836	7.33873	7.175495	7.236374	7.185236	7.177596
7.978065	7.924391	7.893646	7.740691	7.718861	7.866398
9.813777	9.828478	9.860078	9.826854	9.712187	9.82681
8.897414	8.551286	8.742513	8.740401	8.72703	8.770887
6.95949	6.889499	6.966843	6.949625	6.969439	7.06092
7.51554	7.450961	7.538503	7.503581	7.626812	7.461144
7.538052	7.479182	7.515112	7.549311	7.416389	7.449957
5.712204	5.256426	5.514682	5.592839	5.243948	5.576732
5.952944	5.967674	5.868685	5.921262	6.097149	6.074541
8.855253	8.719675	8.699545	8.727741	8.638265	8.765302
8.316409	8.207496	8.146306	8.117614	8.108373	8.0308
7.141944	7.06349	7.03349	7.061465	7.066582	7.034842
6.382066	6.148796	6.147134	6.354301	6.334268	6.324483
8.852861	8.680352	8.866638	8.837929	8.591711	8.881295
7.339563	7.060689	7.262817	7.2203	7.189162	7.196504
6.619056	6.569561	6.494033	6.685956	6.515791	6.375303
6.627594	6.742511	6.634253	6.512371	6.589188	6.542917
7.743387	7.668233	7.635097	7.680745	7.681739	7.69404
5.178788	5.248312	5.144936	5.230254	5.080148	5.115893
8.958887	8.926141	8.918297	8.860559	8.87838	8.869761
7.381033	7.211334	7.29836	7.323536	7.103262	7.181046
7.273818	7.302038	7.267675	7.311485	7.330114	7.34222
6.606249	6.689801	6.588346	6.508152	6.640785	6.678315
12.433017	12.286781	12.432523	12.408161	12.418895	12.354606
6.482652	6.520844	6.497413	6.487482	6.387625	6.591548
8.46076	8.107393	8.221516	8.2281	8.128004	8.280541
6.378004	6.516578	6.544752	6.421095	6.486252	6.409848
8.458357	8.346486	8.377593	8.349094	8.263212	8.201648
8.27728	7.998811	8.110014	8.030831	7.878096	8.138287
7.869539	7.887166	7.890451	7.886124	7.658278	7.764705
5.656322	5.483815	5.615424	5.634648	5.507836	5.589195
8.114302	8.102406	8.079207	8.003603	8.169228	8.095144
5.886063	6.071462	6.082152	5.924153	5.983802	5.926873
6.655723	6.699569	6.643815	6.571717	6.606311	6.630011
7.457714	7.42728	7.416272	7.383665	7.295044	7.401352
5.92342	5.792989	5.620039	6.00489	6.040736	6.005804
4.043345	3.925423	4.056207	3.975929	4.011715	3.988922
4.969474	5.019086	5.045831	4.898221	4.840356	4.964133
8.540126	8.411503	8.330637	8.429734	8.346615	8.338613
7.795163	7.730333	7.665169	7.655592	7.542458	7.48232
8.465593	8.380847	8.337576	8.292449	8.302966	8.363081
4.725354	4.809799	4.889636	4.838878	4.859596	4.81519
5.495576	5.58599	5.603612	5.674457	5.735029	5.553066
5.14489	5.355078	5.318952	5.152207	5.605261	5.447746
8.466227	8.419218	8.376675	8.345164	8.096014	8.198597
9.568075	9.52785	9.485991	9.511348	9.408028	9.474183
6.17543	6.187053	5.999116	6.11539	6.080143	6.096797
8.183575	8.184695	8.152699	8.166598	8.133124	8.015883
7.415383	7.478634	7.439379	7.394595	7.24129	7.297499
6.468965	6.411502	6.447982	6.442704	6.259282	6.334587
8.726079	8.648444	8.63254	8.587872	8.632295	8.629488
6.575774	6.566075	6.519486	6.611131	6.646797	6.683527
8.099645	8.121565	8.130648	8.122925	7.895028	8.013222
7.372923	7.456401	7.516296	7.414598	7.399265	7.382337
5.056849	4.778964	4.93865	4.887576	4.659921	4.74049
7.798638	7.798914	7.723936	7.765954	7.807171	7.77282
8.49467	8.5572	8.524668	8.51418	8.393908	8.445333
8.185457	8.06798	8.142668	8.139931	8.061043	8.129077
6.238618	6.288697	6.187786	6.187791	6.189554	6.199873
8.765206	8.697527	8.72091	8.782251	8.61177	8.666909
10.45817	10.469916	10.359264	10.470209	10.271239	10.457554
8.044132	8.105524	8.131226	8.022358	7.975465	7.989534
5.837119	5.681674	5.7414	5.836277	5.513989	5.700762
9.35269	9.308343	9.330847	9.29665	9.073644	9.169741
6.450951	6.399343	6.505967	6.626797	6.624567	6.438532
8.85188	8.766732	8.805314	8.732018	8.73642	8.824271
4.820212	4.769534	4.842451	4.750367	4.934169	4.819209
5.329543	5.292647	5.259187	5.297495	5.20996	5.189153
6.716835	6.768549	6.682857	6.776887	6.723295	6.711519
5.239949	4.936273	4.899933	4.993935	4.713681	5.052132
3.335062	3.386208	3.312322	3.2415	3.324322	3.294518
4.853201	4.885336	4.839942	4.888124	4.811432	4.960521
7.247131	7.290246	7.141923	7.133576	7.101183	7.172804
8.412941	8.402205	8.524575	8.455914	8.526027	8.548918
9.567033	9.566601	9.531924	9.575465	9.519778	9.50197
9.18308	9.086049	9.072703	9.149175	8.953622	9.128474
7.749847	7.679586	7.564506	7.588042	7.638341	7.693861
4.623746	4.553962	4.436658	4.430618	4.465449	4.446272
8.336513	8.194325	8.201716	8.328935	8.066719	8.334983
7.8362	7.748314	7.713851	7.681358	7.595269	7.710436
6.238407	6.251699	6.227075	6.168399	6.077348	6.11575
7.821473	7.799192	7.80679	7.742681	7.708642	7.848734
5.642579	5.715493	5.763323	5.689615	5.867691	5.802026
7.389681	6.979182	7.012511	7.103028	6.814752	7.010281
6.639021	6.592167	6.684539	6.617932	6.700192	6.478268
7.093525	7.043873	7.103639	6.961102	6.949707	6.798827
4.325048	4.339842	4.338136	4.450559	4.541764	4.428018
5.730913	5.838752	5.811485	5.717459	5.721549	5.730498
6.054686	6.02338	6.150341	6.00572	5.962601	5.940032
8.298562	8.068424	8.12156	8.166804	8.015229	8.192368
9.646427	9.614991	9.536275	9.578397	9.467446	9.538477
5.870678	5.836878	5.720562	5.89392	5.680834	5.731595
6.279176	6.349858	6.315851	6.264881	6.292099	6.402116
7.982421	7.959529	7.952069	7.877289	7.927012	7.898849
9.390985	9.318459	9.395989	9.387521	9.327944	9.370594
6.668654	6.708348	6.675292	6.616265	6.653743	6.742975
6.354754	6.408676	6.331102	6.271975	6.298028	6.424012
9.769354	9.839572	9.766034	9.724363	9.762903	9.721798
8.955529	9.03223	8.89562	8.936951	8.92412	8.944555
10.173621	10.032003	9.99797	10.089267	10.082913	10.171847
8.973964	8.922848	8.979574	8.904961	8.960878	8.950862
8.277095	8.171276	8.087916	8.24111	8.163322	8.07074
5.657694	5.618735	5.77494	5.765901	5.775317	5.573593
8.858456	8.766468	8.703007	8.756109	8.701187	8.87835
5.369778	5.419724	5.389068	5.350328	5.547157	5.269122
5.935715	6.149962	6.055856	6.16383	6.181805	6.262867
[truncated: 20,182 more rows]
