# Supplementary material for: Towards the uniform distribution of null P values on Affymetrix microarrays
Source: Genome Biol. 2007 May 1;8(5):R69. doi: 10.1186/gb-2007-8-5-r69 (PMC1929139; doi:10.1186/gb-2007-8-5-r69)
Supplement: Additional data file 11 — Provided are implementations of the equations presented in this report in R. [file gb-2007-8-5-r69-S11.zip › Example.R]

# Please see http://www.afodor.net for updates and bug fixes.
# If you have questions, find bugs, or want additional code that does not appear to 
# be here or at http://www.afodor.net please e-mail me at anthony.fodor@gmail.com
# ( you can also e-mail if you just don't believe a word of it and would like to argue :-> )

# This code is meant to accompany the Genome Biology paper
#  "Towards the uniform distribution of null p-values on Affymetrix microarrays."
# by Anthony A. Fodor, Timothy L. Tickle, Christine Richardson
# Please cite this paper if you use this code. 
# If you redistribute this code, please keep these headers.

# You need to have the Bioconductor package installed in R for this code to work.
# See http://www.bioconductor.org/

rm(list=ls())

# Change this to the directory where you have unzipped these files
setwd("D:\\JinThirdResubmission_April1\\rScripts\\");

# This file was provided by the authors of cyber-T.
# It was downloaded from http://visitor.ics.uci.edu/cgi-bin/genex/cybert/CyberTReg-8.0.form.pl
# you may wish to visit that web site to look for upgrades.
source("GCRMA-CYBERT-FDR BM.R")

# The datafile should contain data only (no headers or gene ids).
# Each row should represent one gene.
# Each row should have the data for condition1 and then the data for condition 2.
# The example file included is the null genes for Latin Square Experiment 10 vs 11
# after rma summation and quantile-quantile normalization.
# The first three numbers in each row are for Latin Square Experiment 10 
# and the next three numbers in each row are for Latin Square Experiment 11.
datamatrix<-read.table("man10Vs11ForR.txt")

# the number of arrays in condition 1
NumberOfTests<-3

# the number of arrays in condition 2. 
# Note that NumberOfTests + NumberOfSecondTest should equal the number of data points
# in each row of the input file.
NumberOfSecondTests<-3

# call the cyber-t code
cyberTResults <- bayesT(cbind(datamatrix[,1:(NumberOfTests)],datamatrix[,(1+NumberOfTests):(NumberOfTests+NumberOfSecondTests)]),NumberOfTests,NumberOfSecondTests);

# write the results of the cyber-t code.
write.csv(cyberTResults, file="cyberTResults.txt");

# this next section compares the pValues reported by cyber-t to 
# the expected uniform distribution.

sortedCyberTPVals = sort(cyberTResults$pVal);
numGenes <- length(sortedCyberTPVals)

# could use the R function ppoints() instead, but this is the way
# we did it in the paper.
aUniformDistribution <- array()
xVals <- seq(1, numGenes, 1);
for( x in xVals ) { aUniformDistribution [x]<-x/(1.0*numGenes) }

# With the sample data file man10Vs11ForR.txt, this
# plot recreates scheme 2 in Fig. 4A in the paper
plot(aUniformDistribution, sortedCyberTPVals)

x <- c(0,1)
y <- c(0,1)

# Just the x=y diagnol line for visual guidance
lines(x,y,col="cyan");

# k-s test to evaluate the null hypothesis that the cyber-T p-values
# are uniform.
ks.test(cyberTResults$pVal, aUniformDistribution);

# generate p-values by equation 4 in the paper.
aMean = mean(cyberTResults$bayesT)
aSD = sqrt(var(cyberTResults$bayesT))
absVals = abs( cyberTResults$bayesT - aMean)/aSD;
normDist = 2 * pnorm(absVals, lower.tail=FALSE)

sortedNormDist = sort(normDist)

# this adds scheme3 to our plot
lines(aUniformDistribution,sortedNormDist,col="red");

# k-s test to evalute the null hypothesis that the p-values from
# equation 4 are uniform
ks.test(normDist,aUniformDistribution);
